# Supplementary material for: Iron-sulphur protein catalysed [4+2] cycloadditions in natural product biosynthesis
Source: Nat Commun. 2024 Jul 10;15:5779. doi: 10.1038/s41467-024-50142-1 (PMC11236979; doi:10.1038/s41467-024-50142-1)
Supplement: Supplementary file 4 — Source Data [file 41467_2024_50142_MOESM4_ESM.xlsx]

## Sheet: Fig. 2b-d
Fig. 2 | Functional characterisation of VtlG (P450).
b, Compound 4 accumulated in the vtlG disruptant, and compound 5 nonenzymatically converted from 4 during isolation.
c, Time-dependent conversion of 1 μM 4 into 1 in vitro in the presence of 0.5 μM VtlG, 0.1 mg/mL spinach Fd (c) or 0.1 mg/mL VtlF (d), 1 unit/mL spinach FNR, and 100 μM NADPH.
The reactions were performed in 50 mM Tris-HCl (pH 7.5) at 30°C, and the reaction products were monitored by UPLC-MS.
λ = 280 nm
Time (min)	1 std	2 std	3 std	ΔvtlG	4 std	5 std	4 + VtlG + spinach Fd + spinach FNR, 1 min	4 + VtlG + spinach Fd + spinach FNR, 60 min	4 + VtlG + VtlF + spinach FNR, 1 min	4 + VtlG + VtlF + spinach FNR, 60 min
3.80077	-0.00101645	-0.00111961	-0.00065192	-0.000269731	0.000312519	-0.000189703	0.000657429	-0.000574499	-0.000230857	-0.000552486
3.80161	-0.00101685	-0.00112278	-0.000652778	-0.000271191	0.000314569	-0.000188903	0.000657558	-0.000583814	-0.000234895	-0.000550181
3.80244	-0.00101925	-0.00112056	-0.000654679	-0.000267661	0.000316829	-0.000191703	0.000657687	-0.000590425	-0.00023964	-0.000548086
3.80327	-0.00102316	-0.00111432	-0.00065614	-0.000266437	0.000321509	-0.000196973	0.000658516	-0.00059579	-0.000243678	-0.000544791
3.80411	-0.00102424	-0.00110931	-0.000654641	-0.000266907	0.000322635	-0.000199183	0.000659345	-0.000602119	-0.000248392	-0.000541447
3.80494	-0.00102504	-0.00110566	-0.000652712	-0.000267327	0.000323596	-0.000200664	0.000660174	-0.000606664	-0.00025341	-0.000537117
3.80577	-0.00102424	-0.00110455	-0.00064759	-0.000265913	0.000323382	-0.000201064	0.000661003	-0.000609208	-0.000258123	-0.000537352
3.8066	-0.00102233	-0.00110695	-0.000642442	-0.000267983	0.000321567	-0.000199629	0.000661938	-0.000609632	-0.000263368	-0.000536882
3.80744	-0.00101542	-0.00111234	-0.000636624	-0.000269888	0.000318013	-0.000196313	0.000662873	-0.000613987	-0.000268689	-0.000535727
3.80827	-0.00101307	-0.00111614	-0.000632811	-0.000271018	0.000315143	-0.000195492	0.000663808	-0.000615142	-0.000273934	-0.000540457
3.80911	-0.00100999	-0.00111813	-0.000627136	-0.000271043	0.000310462	-0.000194366	0.000664743	-0.000614907	-0.000277392	-0.000542857
3.80994	-0.00100752	-0.00111888	-0.000620407	-0.000271397	0.000308862	-0.000192721	0.000665808	-0.000616082	-0.000282995	-0.000542268
3.81077	-0.00100455	-0.00112054	-0.000611039	-0.000273257	0.000306697	-0.000188911	0.000666873	-0.000619447	-0.000286453	-0.000544218
3.81161	-0.0010062	-0.00112128	-0.000604712	-0.000274952	0.000307122	-0.000188251	0.000667938	-0.000616787	-0.000290241	-0.000546123
3.81244	-0.00100761	-0.00112301	-0.000595755	-0.000275917	0.000309027	-0.000188461	0.000669003	-0.000618197	-0.000296105	-0.000538899
3.81327	-0.00100857	-0.00112662	-0.000588074	-0.000278292	0.000313332	-0.000190036	0.000670244	-0.000623443	-0.000299892	-0.000531414
3.81411	-0.0010098	-0.00113337	-0.000581527	-0.000277797	0.000313992	-0.000193612	0.000671485	-0.000625418	-0.000303335	-0.000522779
3.81494	-0.00101262	-0.00113814	-0.000573426	-0.000272997	0.000316652	-0.000200152	0.000672726	-0.000622194	-0.000309463	-0.000510404
3.81577	-0.00101364	-0.00113997	-0.000559696	-0.000268762	0.000316087	-0.000203917	0.000673967	-0.000622123	-0.000312907	-0.000496499
3.81661	-0.00101559	-0.00114203	-0.000547838	-0.000264622	0.000313712	-0.000205682	0.000675109	-0.000616808	-0.000315648	-0.000488594
3.81744	-0.00101402	-0.00114151	-0.000535932	-0.000262082	0.000315147	-0.000203917	0.00067625	-0.000608762	-0.000322025	-0.000479443
3.81827	-0.00101249	-0.001138	-0.000522666	-0.000263942	0.000317122	-0.000203917	0.000677391	-0.000605917	-0.000324766	-0.000471303
3.8191	-0.0010099	-0.00113626	-0.000512682	-0.000267517	0.000318792	-0.000201447	0.000678532	-0.000607307	-0.000326015	-0.000466948
3.81994	-0.00100505	-0.00113991	-0.000506381	-0.000270717	0.000322322	-0.000200152	0.000679939	-0.000612107	-0.000332602	-0.000463629
3.82077	-0.000998597	-0.00114217	-0.000500645	-0.000275727	0.000324652	-0.000199447	0.000681345	-0.000617942	-0.000333851	-0.000458049
3.8216	-0.000996243	-0.00114692	-0.00049594	-0.000276903	0.000319782	-0.000201142	0.000682751	-0.000622977	-0.000334705	-0.00045541
3.82244	-0.000993299	-0.00114722	-0.000494154	-0.000277113	0.000316206	-0.000200977	0.000684157	-0.000624977	-0.000341467	-0.000453056
3.82327	-0.000990639	-0.00114833	-0.000494457	-0.000278973	0.000310491	-0.000200812	0.00068664	-0.000623212	-0.000342321	-0.000447221
3.8241	-0.000989179	-0.00114557	-0.000498688	-0.000280362	0.000305056	-0.000201212	0.000689122	-0.000617637	-0.000342729	-0.00043974
3.82494	-0.000988919	-0.00114352	-0.000501694	-0.000281047	0.000302186	-0.000203777	0.000691605	-0.000612626	-0.000349653	-0.00043066
3.82577	-0.000987344	-0.00113861	-0.000505592	-0.000282766	0.000303386	-0.000203282	0.000694087	-0.000606696	-0.000350061	-0.000418239
3.8266	-0.000986688	-0.0011402	-0.000508748	-0.000284016	0.000305551	-0.000203682	0.000697669	-0.000605001	-0.000349332	-0.000406004
3.82744	-0.000985513	-0.00113739	-0.000512038	-0.000282061	0.000310396	-0.000206952	0.000701252	-0.000603682	-0.00035639	-0.000396874
3.82827	-0.000984597	-0.00113562	-0.00051267	-0.000279636	0.000315336	-0.000207892	0.000704834	-0.000599962	-0.000355661	-0.000387509
3.8291	-0.000982717	-0.00113363	-0.000514368	-0.000276857	0.000320041	-0.000206597	0.000708417	-0.000595488	-0.000354876	-0.000379579
3.82994	-0.000979071	-0.00113515	-0.000520292	-0.000273468	0.000321147	-0.000207022	0.000713547	-0.000592499	-0.000362046	-0.00037779
3.83077	-0.000974577	-0.00113355	-0.000533333	-0.000271608	0.000321147	-0.000204952	0.000718677	-0.000583509	-0.000361261	-0.000372119
3.8316	-0.000970552	-0.00113435	-0.000545418	-0.000271798	0.000318631	-0.000200272	0.000723806	-0.000573839	-0.000360304	-0.000366334
3.83244	-0.000968292	-0.00113633	-0.00055839	-0.000271282	0.000314326	-0.000196861	0.000728936	-0.000566169	-0.000367583	-0.000356944
3.83327	-0.000966197	-0.00113803	-0.000573827	-0.000272531	0.000309291	-0.000194016	0.00073566	-0.000563629	-0.000366626	-0.000346544
3.8341	-0.000965703	-0.00113749	-0.00058581	-0.000274486	0.000305551	-0.000190886	0.000742384	-0.000559583	-0.000364905	-0.000333604
3.83494	-0.000967398	-0.00113908	-0.000589941	-0.000276461	0.000303551	-0.000188581	0.000749107	-0.000558762	-0.000372277	-0.000322709
3.83577	-0.000967822	-0.00114079	-0.000596388	-0.000276601	0.000303456	-0.00018611	0.000755831	-0.000558247	-0.000370556	-0.000313155
3.8366	-0.000965752	-0.00113989	-0.000602737	-0.000277166	0.000305316	-0.000184816	0.000764261	-0.000559707	-0.000368167	-0.000309509
3.83744	-0.000963377	-0.00113742	-0.000609555	-0.000276177	0.000309786	-0.000184181	0.000772691	-0.000554486	-0.000375605	-0.000307464
3.83827	-0.000958342	-0.00113486	-0.00061659	-0.000273447	0.000314446	-0.00018524	0.000781121	-0.000546791	-0.000373216	-0.000306264
3.8391	-0.000952977	-0.00113262	-0.000624673	-0.000270271	0.000317951	-0.00018691	0.000789551	-0.000539777	-0.000370055	-0.000304453
3.83994	-0.000950412	-0.00113145	-0.000631261	-0.000265731	0.000321621	-0.000190675	0.000797957	-0.000531257	-0.000377531	-0.000302523
3.84077	-0.000949471	-0.00113154	-0.000634025	-0.000261142	0.000324066	-0.000194746	0.000806363	-0.000520197	-0.00037437	-0.000301249
3.8416	-0.000950107	-0.00113559	-0.000634236	-0.000257072	0.000323571	-0.000198581	0.000814769	-0.000508053	-0.000368344	-0.000300965
3.84244	-0.000953307	-0.00114055	-0.000633194	-0.000255401	0.000322582	-0.000201356	0.000823175	-0.000496288	-0.000375786	-0.00030261
3.84327	-0.000954107	-0.00114429	-0.000632621	-0.000255637	0.000322887	-0.000204626	0.000832475	-0.000485208	-0.00036976	-0.000306326
3.8441	-0.000952812	-0.00114432	-0.000629471	-0.000260036	0.000322062	-0.000207591	0.000841775	-0.000472362	-0.000362184	-0.000311666
3.84494	-0.000949257	-0.00114607	-0.000632129	-0.000264436	0.000321897	-0.000210556	0.000851075	-0.000460317	-0.000369501	-0.000320936
3.84577	-0.000946222	-0.00114514	-0.000636216	-0.000270412	0.000319002	-0.000212886	0.000860375	-0.000448342	-0.000361925	-0.000328607
3.8466	-0.000944103	-0.001142	-0.000642517	-0.000273612	0.000317238	-0.000212651	0.000868799	-0.000438742	-0.000353145	-0.000337901
3.84744	-0.000947773	-0.00113898	-0.000650425	-0.000277517	0.000315332	-0.000210391	0.000877223	-0.000425987	-0.00036028	-0.000346256
3.84827	-0.000954338	-0.00113985	-0.000661573	-0.000275447	0.000312982	-0.000205896	0.000885646	-0.000416408	-0.0003515	-0.000354445
3.8491	-0.000965608	-0.00114159	-0.000669585	-0.000271871	0.000308136	-0.000200272	0.00089407	-0.000407864	-0.000342347	-0.000356025
3.84994	-0.000975443	-0.00114789	-0.000676641	-0.000269566	0.000307856	-0.000196247	0.000902264	-0.000400449	-0.000349263	-0.000361534
3.85077	-0.000983608	-0.00115609	-0.000682071	-0.000268531	0.000306726	-0.000193612	0.000910458	-0.00039447	-0.00034011	-0.000363534
3.8516	-0.000988548	-0.00116668	-0.000683895	-0.000264836	0.000303596	-0.000193187	0.000918652	-0.000391951	-0.000330804	-0.000372899
3.85243	-0.000990313	-0.00117696	-0.000683421	-0.000265917	0.000302087	-0.000193022	0.000926845	-0.000388891	-0.000337487	-0.000383513
3.85327	-0.000988573	-0.0011842	-0.000684765	-0.000266432	0.000305427	-0.000193022	0.000933998	-0.000385856	-0.000328181	-0.000398738
3.8541	-0.000988338	-0.00118068	-0.000686249	-0.000261043	0.000307802	-0.000192573	0.000941151	-0.000384045	-0.00032038	-0.000411043
3.85493	-0.000989492	-0.00117756	-0.000686814	-0.000256573	0.000309662	-0.000189818	0.000948303	-0.00038007	-0.000326852	-0.000427938
3.85577	-0.000990647	-0.00116984	-0.000687207	-0.000253492	0.000313687	-0.000187418	0.000955456	-0.000373765	-0.000319051	-0.000440857
3.8566	-0.000992201	-0.00115876	-0.000685394	-0.000250201	0.000316606	-0.000185748	0.000961608	-0.00037153	-0.000312506	-0.000449278
3.85744	-0.000993801	-0.00114736	-0.000678897	-0.000250181	0.000314017	-0.000183608	0.000967761	-0.00036967	-0.00031882	-0.000460288
3.85827	-0.000994272	-0.00114676	-0.000671138	-0.000254465	0.000310862	-0.000180222	0.000973914	-0.000370305	-0.000312275	-0.000470688
3.8591	-0.000993682	-0.00114784	-0.000665625	-0.000259265	0.000306648	-0.000176271	0.000980066	-0.00037221	-0.000307103	-0.000483088
3.85994	-0.000993352	-0.00114946	-0.000665017	-0.000261265	0.000305658	-0.000170956	0.000984984	-0.00037659	-0.000313307	-0.000494264
3.86077	-0.000993633	-0.00115366	-0.000665246	-0.000261616	0.000303093	-0.000168721	0.000989901	-0.000382544	-0.000308135	-0.000504878
3.8616	-0.000994362	-0.00116021	-0.000669123	-0.000258012	0.000304248	-0.000168086	0.000994819	-0.000393208	-0.000303447	-0.000513798
3.86244	-0.000994832	-0.00116498	-0.000672722	-0.000252198	0.000304508	-0.000170201	0.000999736	-0.000401987	-0.000309578	-0.000523843
3.86327	-0.000995962	-0.00116374	-0.000672606	-0.000246478	0.000306462	-0.000173542	0.00100345	-0.000412836	-0.00030489	-0.000528713
3.8641	-0.000996527	-0.0011638	-0.000667556	-0.000242523	0.000302557	-0.000179282	0.00100717	-0.000429752	-0.000300502	-0.000534148
3.86493	-0.000997327	-0.00116609	-0.000665299	-0.000238429	0.000299262	-0.000182457	0.00101089	-0.000441822	-0.000306573	-0.000540429
3.86577	-0.000998597	-0.0011658	-0.000662618	-0.000238618	0.000294252	-0.000182457	0.00101461	-0.000454478	-0.000302185	-0.000545393
3.8666	-0.000998268	-0.00116141	-0.000657414	-0.000240053	0.000290677	-0.000185892	0.00101675	-0.000467299	-0.000297591	-0.000546948
3.86743	-0.00100024	-0.001161	-0.000652954	-0.000240478	0.000287031	-0.000188432	0.0010189	-0.000481558	-0.000303603	-0.000549513
3.86827	-0.0010029	-0.00116117	-0.000649469	-0.000240808	0.000289926	-0.000189538	0.00102105	-0.000489938	-0.000299009	-0.000550668
3.8691	-0.0010077	-0.00115565	-0.000643242	-0.000239162	0.000294916	-0.000191703	0.0010232	-0.000499868	-0.000294866	-0.000550103
3.86993	-0.00101311	-0.00115394	-0.000632333	-0.000237422	0.00029781	-0.000194433	0.00102313	-0.000504222	-0.000300823	-0.000548313
3.87077	-0.00101932	-0.00115609	-0.000623877	-0.000235847	0.000303835	-0.000192387	0.00102306	-0.000508577	-0.000296679	-0.000550948
3.8716	-0.00102297	-0.0011591	-0.00061426	-0.000234012	0.000306705	-0.000191071	0.00102299	-0.000513892	-0.000292431	-0.000550173
3.87243	-0.00102756	-0.00116495	-0.000599874	-0.000234647	0.000307435	-0.000189566	0.00102292	-0.000523208	-0.000298338	-0.000549348
3.87327	-0.00102819	-0.00117462	-0.000583588	-0.000238387	0.000306516	-0.000189566	0.0010222	-0.000537113	-0.00029409	-0.000550713
3.8741	-0.00102861	-0.00117982	-0.000566561	-0.000240787	0.000306396	-0.000189331	0.00102149	-0.000553888	-0.000289902	-0.000553818
3.87493	-0.001028	-0.00117963	-0.000545562	-0.000242222	0.000299852	-0.000187871	0.00102078	-0.000570709	-0.000295758	-0.000553534
3.87577	-0.00102716	-0.00117807	-0.000522344	-0.000241022	0.000299332	-0.000187871	0.00102007	-0.00058692	-0.00029157	-0.00055852
3.8766	-0.00102605	-0.00117023	-0.000500971	-0.000239447	0.000298813	-0.000191401	0.00101781	-0.000598965	-0.000288024	-0.00056426
3.87743	-0.00102535	-0.00116261	-0.000476586	-0.000236977	0.000298483	-0.000193001	0.00101555	-0.000605175	-0.000293843	-0.000571955
3.87827	-0.00102448	-0.00115547	-0.000453784	-0.000234507	0.000298388	-0.000196177	0.00101329	-0.000611975	-0.000290296	-0.000578194
3.8791	-0.00102384	-0.0011519	-0.000431231	-0.000233377	0.000306883	-0.000202152	0.00101103	-0.00061786	-0.000285609	-0.000585068
3.87993	-0.0010237	-0.00114815	-0.000408389	-0.000232012	0.000308438	-0.000205257	0.00100744	-0.000618874	-0.000291379	-0.000587282
3.88077	-0.00102156	-0.00114714	-0.000383124	-0.000231377	0.000309497	-0.000201962	0.00100385	-0.000621958	-0.000286692	-0.000587166
3.8816	-0.00101843	-0.00114425	-0.000359513	-0.000230601	0.000314157	-0.000198668	0.00100025	-0.000628148	-0.000280319	-0.000580861
3.88243	-0.00101481	-0.00114498	-0.000334897	-0.000229026	0.000317287	-0.000194197	0.00099666	-0.000633068	-0.000285982	-0.000571377
3.88327	-0.00101144	-0.00114457	-0.000311655	-0.000225686	0.000315452	-0.000188222	0.000992012	-0.000635962	-0.000279608	-0.000560387
3.8841	-0.00100991	-0.00114509	-0.000289974	-0.00022691	0.000319332	-0.000187352	0.000987365	-0.000642927	-0.000271954	-0.000551282
3.88493	-0.00100831	-0.00114579	-0.000272144	-0.00022837	0.000322838	-0.000189117	0.000982718	-0.000646787	-0.000277448	-0.000542107
3.88577	-0.00100961	-0.00114814	-0.000259858	-0.000231405	0.000324508	-0.000193612	0.00097807	-0.000651822	-0.000269794	-0.000538886
3.8866	-0.00101173	-0.00114833	-0.000252237	-0.000235995	0.000325262	-0.000195826	0.000973864	-0.000655468	-0.000259245	-0.000540585
3.88743	-0.00101276	-0.00115106	-0.0002496	-0.000242044	0.000328862	-0.00019863	0.000969658	-0.000663018	-0.000264482	-0.000546659
3.88827	-0.00101253	-0.00115187	-0.000253845	-0.000243809	0.000329452	-0.000200444	0.000965452	-0.000666874	-0.000253934	-0.000553483
3.8891	-0.0010138	-0.0011518	-0.000265132	-0.000246444	0.000329922	-0.000201764	0.000961245	-0.00067153	-0.000239608	-0.000558753
3.88993	-0.00101413	-0.00114875	-0.000277793	-0.000245385	0.000329922	-0.000199129	0.000956151	-0.000671905	-0.000244449	-0.000560655
3.89077	-0.00101229	-0.00114757	-0.000292	-0.000244581	0.000330367	-0.000200114	0.000951056	-0.00066906	-0.000230123	-0.000559166
3.8916	-0.00101079	-0.00114326	-0.000310613	-0.000242552	0.000329802	-0.000199665	0.000945961	-0.000659814	-0.000213229	-0.000551608
3.89243	-0.00101131	-0.00114145	-0.000328763	-0.000240643	0.000332038	-0.000197146	0.000940866	-0.000650099	-0.000217537	-0.000541274
3.89327	-0.00100971	-0.00114027	-0.000342788	-0.000238499	0.000337403	-0.000196181	0.000935978	-0.000642173	-0.000200643	-0.000533485
3.8941	-0.00100634	-0.00114099	-0.000360183	-0.000241084	0.000343497	-0.000198981	0.000931089	-0.000634973	-0.000181388	-0.000525509
3.89493	-0.00100545	-0.00113977	-0.000379897	-0.00024612	0.000350227	-0.000200205	0.0009262	-0.000634008	-0.000185052	-0.000516734
3.89577	-0.00100702	-0.0011418	-0.000395264	-0.000252944	0.000355262	-0.000202346	0.000921312	-0.000638783	-0.000165798	-0.000509394
3.8966	-0.00100977	-0.00114164	-0.000410763	-0.000261299	0.000358132	-0.000204956	0.000916923	-0.000645583	-0.000143421	-0.000504594
3.89743	-0.00101278	-0.00114141	-0.000429264	-0.000266453	0.000357143	-0.000207942	0.000912534	-0.000653534	-0.000146318	-0.000496829
3.89826	-0.00101859	-0.00114101	-0.000446874	-0.000264903	0.000357823	-0.000209187	0.000908146	-0.000660593	-0.000123942	-0.000489769
3.8991	-0.00102363	-0.00114276	-0.000461578	-0.000262292	0.000356904	-0.000208833	0.000903757	-0.000664758	-0.000100749	-0.000481204
3.89993	-0.00102523	-0.00114042	-0.000475593	-0.000255422	0.000356504	-0.000207727	0.00090044	-0.000665088	-0.000102784	-0.000476288
3.90076	-0.00102339	-0.00114091	-0.000489061	-0.000248317	0.000357844	-0.000207892	0.000897122	-0.000665558	-7.9591e-05	-0.000470433
3.9016	-0.00102118	-0.00114389	-0.000501122	-0.000244082	0.000361399	-0.000203447	0.000893805	-0.000659488	-5.59557e-05	-0.000467517
3.90243	-0.00102001	-0.00114774	-0.000505902	-0.000245117	0.000361518	-0.000199142	0.000890487	-0.000650969	-5.70861e-05	-0.000464861
3.90327	-0.00101744	-0.00114597	-0.000510331	-0.000246412	0.000366532	-0.000195707	0.000887128	-0.000644614	-3.34507e-05	-0.000467521
3.9041	-0.00101594	-0.0011505	-0.000514674	-0.000250271	0.000372252	-0.000193377	0.000883769	-0.000639274	-8.69282e-06	-0.000469026
3.90493	-0.00101429	-0.00115308	-0.000516658	-0.000255166	0.000377877	-0.000190907	0.000880411	-0.000630358	-8.86843e-06	-0.000471352
3.90577	-0.00101356	-0.0011534	-0.00051539	-0.000259731	0.000382536	-0.000194012	0.000877052	-0.000629888	1.58895e-05	-0.000475468
3.9066	-0.00101196	-0.00115434	-0.000516533	-0.000261966	0.000386701	-0.000195282	0.000873711	-0.000632008	3.79066e-05	-0.000479418
3.90743	-0.00100949	-0.0011599	-0.000517423	-0.000262791	0.000383901	-0.000200552	0.000870369	-0.000632362	3.86724e-05	-0.000481158
3.90827	-0.00101013	-0.0011603	-0.000515671	-0.000263826	0.000380091	-0.000201962	0.000867028	-0.000631938	6.06895e-05	-0.000480593
3.9091	-0.00101314	-0.001163	-0.000510202	-0.000265166	0.000377386	-0.000205443	0.000863687	-0.000632973	7.91498e-05	-0.000480148
3.90993	-0.00101676	-0.00116722	-0.000505303	-0.000266131	0.000372116	-0.000203653	0.000860828	-0.000630622	8.07487e-05	-0.000475608
3.91076	-0.00101733	-0.00117146	-0.000498735	-0.000270531	0.000369551	-0.000201159	0.000857969	-0.000626131	9.9209e-05	-0.000473748
3.9116	-0.00101836	-0.00117566	-0.000489401	-0.000273212	0.000368986	-0.000197559	0.000855111	-0.000621781	0.000114185	-0.000470829
3.91243	-0.00101709	-0.00117934	-0.000481324	-0.000274952	0.000368136	-0.000196948	0.000852252	-0.00061449	0.000116492	-0.000472214
3.91326	-0.00101406	-0.0011816	-0.000476337	-0.000277187	0.000366887	-0.000195608	0.000848793	-0.000605574	0.000131469	-0.000472305
3.9141	-0.00100916	-0.00118052	-0.000471903	-0.000277327	0.000367827	-0.000197962	0.000845334	-0.000593339	0.000141056	-0.000477291
3.91493	-0.00100834	-0.0011762	-0.000469108	-0.000274997	0.000367192	-0.000202692	0.000841876	-0.000583739	0.000143906	-0.000480466
3.91576	-0.00100791	-0.00117095	-0.000469925	-0.000272268	0.000367687	-0.000206338	0.000838417	-0.000572444	0.000153493	-0.000484231
3.9166	-0.00100732	-0.00116654	-0.000470973	-0.000269538	0.000370347	-0.000210148	0.000834293	-0.000566395	0.000157351	-0.000484916
3.91743	-0.00100676	-0.00115935	-0.000473677	-0.000267773	0.000368561	-0.000212218	0.000830169	-0.000562746	0.00016053	-0.0004932
3.91826	-0.00100539	-0.00115576	-0.000475899	-0.000266808	0.000365926	-0.000213229	0.000826046	-0.000565471	0.000164388	-0.000497274
3.9191	-0.000999748	-0.00115376	-0.00048065	-0.000265608	0.000362771	-0.000211794	0.000821922	-0.000567773	0.000163561	-0.000496994
3.91993	-0.000993113	-0.00115213	-0.000484561	-0.000268243	0.000359382	-0.000213208	0.000817981	-0.000573183	0.000166865	-0.000498313
3.92076	-0.000986903	-0.00115211	-0.000489854	-0.000269373	0.000350087	-0.000209587	0.00081404	-0.000577959	0.000166038	-0.000499633
3.9216	-0.000981868	-0.00115273	-0.000495312	-0.000271373	0.000344557	-0.000205566	0.000810098	-0.000585299	0.00016107	-0.000495117
3.92243	-0.000978103	-0.00115117	-0.000501711	-0.000273703	0.000339147	-0.000202956	0.000806157	-0.000592264	0.000164324	-0.000489847
3.92326	-0.000976738	-0.00115106	-0.00050627	-0.000278268	0.000334726	-0.000200605	0.000802816	-0.000596288	0.000159357	-0.000490412
3.9241	-0.000975938	-0.0011516	-0.000509317	-0.000277327	0.00033	-0.000194581	0.000799475	-0.000597488	0.000150286	-0.000487682
3.92493	-0.000974478	-0.00115248	-0.000511588	-0.000278082	0.00033186	-0.000192461	0.000796133	-0.000597653	0.000153323	-0.000489397
3.92576	-0.000970313	-0.00115782	-0.000511734	-0.000277047	0.00033433	-0.000193707	0.000792792	-0.000592478	0.000144252	-0.000488878
3.9266	-0.000963888	-0.00116101	-0.000511987	-0.000276107	0.000337765	-0.000192977	0.000789898	-0.000586713	0.000132303	-0.000492923
3.92743	-0.000956264	-0.00116243	-0.000512728	-0.000272036	0.000342235	-0.000191517	0.000787004	-0.000585208	0.000134976	-0.000495088
3.92826	-0.000948688	-0.00116273	-0.000516869	-0.000272342	0.000345975	-0.000193517	0.000784111	-0.000587183	0.000123027	-0.000498453
3.9291	-0.000939913	-0.0011605	-0.000521718	-0.000272552	0.000347175	-0.000196082	0.000781217	-0.000586218	0.000106667	-0.000498313
3.92993	-0.000935938	-0.00115553	-0.000530992	-0.000275492	0.000349435	-0.000196317	0.000779099	-0.000590499	0.000108822	-0.000501843
3.93076	-0.000933632	-0.00115668	-0.000540384	-0.000280573	0.000349835	-0.000198998	0.000776982	-0.000595744	9.24623e-05	-0.000504008
3.9316	-0.000931798	-0.00115854	-0.00054884	-0.000285278	0.00035141	-0.000202643	0.000774864	-0.000599014	7.40545e-05	-0.000507348
3.93243	-0.000931138	-0.00115932	-0.000555265	-0.000287488	0.000351645	-0.000205443	0.000772747	-0.000600779	7.55506e-05	-0.000512383
3.93326	-0.000930948	-0.00116013	-0.000559553	-0.000288923	0.00035108	-0.000206243	0.000771123	-0.000604569	5.71428e-05	-0.000517488
3.9341	-0.000926569	-0.00115928	-0.000559305	-0.000286923	0.000348256	-0.000208033	0.000769499	-0.000602903	3.7888e-05	-0.000521464
3.93493	-0.000923579	-0.0011513	-0.000558347	-0.000283064	0.000345361	-0.000205707	0.000767876	-0.000602527	3.86534e-05	-0.000524429
3.93576	-0.000919744	-0.00114076	-0.000557243	-0.000279793	0.000339501	-0.000204651	0.000766252	-0.000600857	1.93986e-05	-0.000526713
3.9366	-0.000917769	-0.00112956	-0.000554828	-0.000277159	0.000336747	-0.000201146	0.000764817	-0.000599282	-1.18938e-06	-0.000524432
3.93743	-0.000916029	-0.00112207	-0.000554079	-0.000276829	0.000335287	-0.00019931	0.000763382	-0.000596552	-1.2134e-06	-0.000523542
3.93826	-0.000917208	-0.00111722	-0.000555214	-0.000277204	0.000335827	-0.000198816	0.000761947	-0.000598762	-2.18014e-05	-0.000521991
3.9391	-0.000919492	-0.00111689	-0.000557838	-0.000278264	0.000334792	-0.000200486	0.000760512	-0.000597612	-4.16386e-05	-0.000518416
3.93993	-0.000920057	-0.00112174	-0.000561528	-0.000279959	0.000337332	-0.000199451	0.000759053	-0.000595001	-4.24798e-05	-0.000516981
3.94076	-0.000920692	-0.00112973	-0.000566123	-0.000281888	0.000335497	-0.000200205	0.000757594	-0.000595166	-6.2317e-05	-0.000518251
3.9416	-0.000922927	-0.00113404	-0.000568688	-0.000282643	0.000331122	-0.000201525	0.000756135	-0.000594201	-7.88504e-05	-0.000521661
3.94243	-0.000923868	-0.00113526	-0.000569134	-0.000282127	0.000329547	-0.000201479	0.000754677	-0.000590226	-8.04433e-05	-0.000526766
3.94326	-0.000924008	-0.00113747	-0.000566658	-0.000282317	0.000331477	-0.000198114	0.000753135	-0.000585917	-9.69767e-05	-0.000533072
3.94409	-0.000927843	-0.00113674	-0.000562016	-0.000280977	0.000332347	-0.000196984	0.000751594	-0.000582762	-0.000111567	-0.000537917
3.94493	-0.000930103	-0.00113614	-0.000559395	-0.000278342	0.000336487	-0.000196395	0.000750053	-0.000576573	-0.000113821	-0.000543562
3.94576	-0.000932222	-0.00113891	-0.000559869	-0.000277542	0.000341873	-0.00019317	0.000748512	-0.000572478	-0.000128412	-0.000545913
3.94659	-0.000937707	-0.00114396	-0.000562253	-0.000276247	0.000345258	-0.000188816	0.000747153	-0.000568029	-0.000141827	-0.000544734
3.94743	-0.000942131	-0.00114624	-0.000569019	-0.000273352	0.000344928	-0.000184816	0.000745794	-0.000568569	-0.000144692	-0.000543674
3.94826	-0.000948577	-0.00115046	-0.000579055	-0.000272527	0.000342483	-0.000180791	0.000744435	-0.000568099	-0.000158107	-0.00054499
3.94909	-0.000957068	-0.00115478	-0.000586629	-0.000276668	0.000342203	-0.000173496	0.000743077	-0.000569348	-0.000168616	-0.000546565
3.94993	-0.000965653	-0.00115551	-0.000594006	-0.000275703	0.000341947	-0.000168861	0.000742477	-0.000571278	-0.000172022	-0.000552775
3.95076	-0.000968309	-0.00115646	-0.000601168	-0.000276173	0.000338726	-0.000166461	0.000741877	-0.000574787	-0.000182531	-0.00056247
3.9516	-0.000972565	-0.0011592	-0.000604689	-0.000277608	0.000336986	-0.000164931	0.000741277	-0.000577591	-0.000192365	-0.00056887
3.95243	-0.00097313	-0.00115868	-0.000605547	-0.000276903	0.000336231	-0.000162696	0.000740677	-0.00057957	-0.000196252	-0.000572025
3.95326	-0.000971484	-0.00115794	-0.000608302	-0.000272387	0.000331477	-0.000162931	0.000740559	-0.00058397	-0.000206086	-0.000571555
3.9541	-0.000971674	-0.00115785	-0.000609518	-0.000272177	0.000327027	-0.000162601	0.000740442	-0.00058849	-0.000214205	-0.000565979
3.95493	-0.000973488	-0.00115905	-0.000610136	-0.000272391	0.000328273	-0.000161777	0.000740324	-0.00059143	-0.000218532	-0.000557979
3.95576	-0.000976643	-0.00115902	-0.000612126	-0.00027131	0.000331048	-0.000161612	0.000740207	-0.00059404	-0.000226651	-0.000553484
3.95659	-0.000979303	-0.0011619	-0.000614921	-0.000270935	0.000333683	-0.000162717	0.000741024	-0.000599921	-0.000234599	-0.00055226
3.95743	-0.000982103	-0.00116338	-0.000614686	-0.000272465	0.000341283	-0.000163187	0.000741842	-0.000601826	-0.000239338	-0.000549884
3.95826	-0.000986573	-0.00116676	-0.000615539	-0.00027103	0.000346908	-0.000162952	0.000742659	-0.000605307	-0.000247286	-0.000545464
3.95909	-0.000991583	-0.00117019	-0.000615998	-0.000269381	0.000346813	-0.000163777	0.000743477	-0.000614482	-0.000252884	-0.000538948
3.95993	-0.000995183	-0.00117483	-0.000612682	-0.000269356	0.000346413	-0.000164577	0.000745735	-0.000622997	-0.000257993	-0.000528552
3.96076	-0.00100109	-0.0011758	-0.000608575	-0.000270531	0.000342953	-0.000167636	0.000747994	-0.000630853	-0.000263591	-0.000513146
3.96159	-0.00100676	-0.00117676	-0.00060435	-0.000271942	0.000340174	-0.000171896	0.000750253	-0.000640264	-0.000267175	-0.000497595
3.96243	-0.00101139	-0.00117767	-0.000594966	-0.000274527	0.000339795	-0.000175686	0.000752512	-0.000649699	-0.000272572	-0.000485195
3.96326	-0.00101492	-0.00117554	-0.000584667	-0.000276503	0.000338805	-0.000178486	0.000755129	-0.000654194	-0.000276156	-0.00047456
3.96409	-0.00101709	-0.00117241	-0.000577253	-0.000277348	0.00033838	-0.000178981	0.000757747	-0.000656668	-0.000278181	-0.000463521
3.96493	-0.00101699	-0.00117392	-0.00056711	-0.000275464	0.000340595	-0.000176675	0.000760364	-0.000655966	-0.000283801	-0.000455562
3.96576	-0.00101829	-0.0011743	-0.000558017	-0.000272239	0.000339234	-0.00017204	0.000762982	-0.000655946	-0.000285826	-0.000449159
3.96659	-0.00101709	-0.00117146	-0.000551171	-0.000268169	0.000335848	-0.000167735	0.000766499	-0.00065216	-0.000288128	-0.00044532
3.96743	-0.00101539	-0.00117129	-0.000544	-0.000265629	0.000335403	-0.00016456	0.000770017	-0.000649195	-0.000293949	-0.000441105
3.96826	-0.00101476	-0.00117199	-0.000535724	-0.000262453	0.000334462	-0.00016456	0.000773534	-0.00064597	-0.000296251	-0.000436919
3.96909	-0.00101412	-0.00116902	-0.00053436	-0.000263303	0.000334838	-0.00016783	0.000777052	-0.000644931	-0.000295199	-0.000434029
3.96993	-0.00101231	-0.00116789	-0.000530447	-0.000266432	0.000335638	-0.00017077	0.000781152	-0.000640412	-0.000301162	-0.000428598
3.97076	-0.00101264	-0.00116884	-0.000527612	-0.000270198	0.000336627	-0.0001755	0.000785252	-0.000637138	-0.00030011	-0.000420812
3.97159	-0.00101224	-0.00116681	-0.000525454	-0.000273348	0.000333312	-0.00017924	0.000789352	-0.000631748	-0.00029825	-0.000409871
3.97243	-0.00101382	-0.0011636	-0.00052543	-0.000278523	0.000332466	-0.000181546	0.000793452	-0.000625583	-0.000304276	-0.000402387
3.97326	-0.00101699	-0.00116167	-0.00051893	-0.000278804	0.000329031	-0.00018284	0.000798258	-0.000620903	-0.000302416	-0.000389138
3.97409	-0.00101958	-0.00115765	-0.000517725	-0.000279439	0.000323996	-0.0001835	0.000803064	-0.000614973	-0.00030108	-0.000382359
3.97493	-0.00102141	-0.00115332	-0.000517159	-0.000278099	0.000322301	-0.000184065	0.00080787	-0.000609162	-0.000307162	-0.000379674
3.97576	-0.00102588	-0.00114994	-0.0005183	-0.000276759	0.000324466	-0.0001855	0.000812677	-0.000603422	-0.000305826	-0.000381204
3.97659	-0.00102767	-0.00114749	-0.000518754	-0.000274853	0.000325996	-0.0001899	0.000817159	-0.000597773	-0.000301998	-0.000385229
3.97743	-0.00102753	-0.00114678	-0.000521266	-0.000272808	0.000325975	-0.000191335	0.000821642	-0.000588029	-0.000308099	-0.000394313
3.97826	-0.00102589	-0.0011514	-0.000519101	-0.000271138	0.000328495	-0.000192181	0.000826124	-0.000581134	-0.000304272	-0.000400597
3.97909	-0.00102455	-0.00115855	-0.000521212	-0.000270338	0.000328425	-0.000192296	0.000830606	-0.000569579	-0.000297244	-0.000402977
3.97993	-0.00102104	-0.00116809	-0.000520345	-0.000269422	0.000327035	-0.000190907	0.000835554	-0.000559955	-0.000303249	-0.000402577
3.98076	-0.00101911	-0.00117698	-0.000520153	-0.000265682	0.000324726	-0.000187752	0.000840501	-0.000547839	-0.000296222	-0.000398342
3.98159	-0.00101704	-0.00118537	-0.000521319	-0.000264692	0.000326227	-0.000185892	0.000845449	-0.000538408	-0.000288216	-0.000391072
3.98243	-0.00101744	-0.00118848	-0.000528497	-0.000264573	0.000327023	-0.000186597	0.000850396	-0.000522457	-0.000294039	-0.000384672
3.98326	-0.001015	-0.00119015	-0.000531182	-0.000265299	0.000330549	-0.000189162	0.000855779	-0.000508907	-0.000286032	-0.000382622
3.98409	-0.00101486	-0.00118983	-0.00054283	-0.000268825	0.00033563	-0.000192387	0.000861161	-0.000495261	-0.000277069	-0.000380362
3.98493	-0.00101345	-0.00119101	-0.000556332	-0.000274045	0.000339325	-0.000195377	0.000866544	-0.000481661	-0.000282666	-0.000381138
3.98576	-0.00101187	-0.00118976	-0.000572782	-0.000277856	0.000343654	-0.000197966	0.000871926	-0.000467142	-0.000273703	-0.000384594
3.98659	-0.0010086	-0.00119207	-0.000586682	-0.000279105	0.000349939	-0.000198296	0.000877685	-0.000460882	-0.000260355	-0.000391229
3.98743	-0.0010083	-0.00119356	-0.000606086	-0.000279344	0.000355918	-0.000195566	0.000883443	-0.000457752	-0.000265615	-0.000393818
3.98826	-0.00100573	-0.00119517	-0.000619412	-0.000276923	0.000358932	-0.000191071	0.000889202	-0.000453752	-0.000252268	-0.000399327
3.98909	-0.00100491	-0.0011959	-0.000632802	-0.000274103	0.000364982	-0.000187752	0.000894961	-0.000453962	-0.000238483	-0.000406907
3.98992	-0.00100512	-0.00119853	-0.000645085	-0.000272222	0.000369196	-0.000185257	0.000900237	-0.000454433	-0.000243301	-0.000410156
3.99076	-0.00100709	-0.00119986	-0.000657302	-0.000273777	0.000368021	-0.000185187	0.000905514	-0.000450383	-0.000229517	-0.00040964
3.99159	-0.00100973	-0.00120192	-0.000663496	-0.000276482	0.000367951	-0.000187542	0.00091079	-0.000446099	-0.000213992	-0.000411781
3.99242	-0.00101403	-0.00120498	-0.00067116	-0.000278977	0.000366491	-0.000192836	0.000916066	-0.000442614	-0.000218316	-0.000410391
3.99326	-0.0010186	-0.00120892	-0.000679318	-0.000281471	0.000363196	-0.000199896	0.000921542	-0.000442425	-0.000202791	-0.000407237
3.99409	-0.00102246	-0.00121135	-0.000687177	-0.000283801	0.000360371	-0.000206366	0.000927019	-0.00044193	-0.000185809	-0.000407566
3.99492	-0.00102429	-0.00121167	-0.000696521	-0.000281636	0.000359596	-0.000207966	0.000932495	-0.000443084	-0.000189563	-0.000406977
3.99576	-0.00102316	-0.00120931	-0.000707629	-0.000278366	0.000357551	-0.000209236	0.000937971	-0.000442049	-0.000172581	-0.000403377
3.99659	-0.00101973	-0.00120663	-0.000714994	-0.000277166	0.00035774	-0.000207942	0.000942842	-0.000440099	-0.000154421	-0.000401871
3.99742	-0.00101737	-0.00120427	-0.000719024	-0.000274131	0.00035946	-0.000202837	0.000947712	-0.000434173	-0.00015754	-0.000399236
3.99826	-0.00101264	-0.001201	-0.000722347	-0.000270626	0.000359884	-0.000196366	0.000952582	-0.000430387	-0.000139381	-0.000396577
3.99909	-0.00101288	-0.00119988	-0.000723508	-0.000271191	0.000362775	-0.000190461	0.000957452	-0.000429517	-0.000122508	-0.000399657
3.99993	-0.00101175	-0.00120143	-0.00072291	-0.000270675	0.000365336	-0.000188671	0.000961346	-0.000429307	-0.000124983	-0.000402387
4.00076	-0.00101478	-0.00120131	-0.000725456	-0.00027164	0.000369922	-0.000187871	0.00096524	-0.000433872	-0.000108111	-0.000404457
4.00159	-0.00101685	-0.00119623	-0.000728438	-0.000275335	0.000374013	-0.000190577	0.000969133	-0.000439022	-9.05954e-05	-0.000405987
4.00242	-0.00102052	-0.00119478	-0.000727328	-0.0002779	0.000380058	-0.000195587	0.000973027	-0.000441727	-9.24256e-05	-0.000409422
4.00326	-0.00102236	-0.00119249	-0.000727167	-0.000280795	0.000386223	-0.000203468	0.00097578	-0.000444882	-7.49105e-05	-0.000404626
4.00409	-0.00102603	-0.00118883	-0.000730117	-0.00028437	0.000390318	-0.000203633	0.000978532	-0.000449731	-6.00442e-05	-0.000403946
4.00493	-0.00102636	-0.00118638	-0.00073199	-0.00028557	0.000394318	-0.000201938	0.000981285	-0.000449991	-6.12573e-05	-0.00040576
4.00576	-0.00102782	-0.00118584	-0.000734696	-0.00028764	0.000396673	-0.000198478	0.000984038	-0.000450535	-4.6391e-05	-0.000410984
4.00659	-0.00102951	-0.00118115	-0.000742983	-0.000290346	0.000399002	-0.000192573	0.00098559	-0.000449525	-3.47452e-05	-0.000410374
4.00743	-0.00102817	-0.00117339	-0.000747547	-0.000292436	0.000400392	-0.000181352	0.000987143	-0.000445995	-3.54472e-05	-0.000416585
4.00826	-0.0010253	-0.00116582	-0.000749541	-0.000292812	0.000401382	-0.000171942	0.000988695	-0.000442675	-2.38014e-05	-0.00042204
4.00909	-0.00102403	-0.00115609	-0.000748441	-0.000293727	0.000400512	-0.000163921	0.000990248	-0.000440956	-1.55148e-05	-0.000426486
4.00993	-0.00102201	-0.0011474	-0.000744809	-0.000291868	0.000398912	-0.000157665	0.000990183	-0.000439142	-1.58282e-05	-0.000432721
4.01076	-0.00101815	-0.00113915	-0.000738534	-0.000290643	0.000395477	-0.000152679	0.000990118	-0.000442457	-7.54164e-06	-0.000443051
4.01159	-0.00101412	-0.00113582	-0.000737099	-0.000286903	0.000391782	-0.000153314	0.000990053	-0.000444597	-2.90001e-06	-0.00045244
4.01243	-0.00101356	-0.00113158	-0.000733832	-0.000286808	0.000389052	-0.000155385	0.000989988	-0.000445868	-2.95859e-06	-0.000463125
4.01326	-0.00100967	-0.00113023	-0.000732237	-0.000286643	0.000385712	-0.000157805	0.000988447	-0.000445517	1.68304e-06	-0.00047263
4.01409	-0.00100647	-0.00112939	-0.000731804	-0.000285913	0.000386042	-0.000159331	0.000986906	-0.000445026	2.005e-06	-0.000477191
4.01493	-0.00100748	-0.00113362	-0.000727673	-0.000285323	0.000388466	-0.000159822	0.000985365	-0.000443335	2.04551e-06	-0.000484812
4.01576	-0.00101082	-0.00113734	-0.000719509	-0.000287064	0.000391386	-0.000157468	0.000983823	-0.00044616	2.36747e-06	-0.000489843
4.01659	-0.00100967	-0.0011421	-0.000713133	-0.000286593	0.000394751	-0.000154078	0.000981106	-0.000453079	7.0259e-07	-0.000491158
4.01743	-0.00101233	-0.0011456	-0.000710121	-0.000286758	0.000399386	-0.000152148	0.000978388	-0.000462914	7.16784e-07	-0.000497959
4.01826	-0.001014	-0.0011504	-0.000705204	-0.000288429	0.000399786	-0.000151843	0.000975671	-0.00047263	-9.48098e-07	-0.000506573
4.0191	-0.00101047	-0.00115138	-0.000703263	-0.000290313	0.000398021	-0.000151468	0.000972953	-0.000480981	-5.51511e-06	-0.000513892
4.01993	-0.00100605	-0.00115211	-0.00069804	-0.000291633	0.000397291	-0.000152832	0.000969036	-0.000486016	-5.62653e-06	-0.000520766
4.02076	-0.0010038	-0.0011546	-0.000693112	-0.000292457	0.000392021	-0.000156668	0.000965118	-0.000486651	-1.01935e-05	-0.000532156
4.0216	-0.00100006	-0.00116089	-0.000682461	-0.000291377	0.000386116	-0.000158292	0.000961201	-0.000488601	-1.46456e-05	-0.000538251
4.02243	-0.000996977	-0.00116719	-0.000674104	-0.000288696	0.000382751	-0.000162622	0.000957283	-0.000491822	-1.49415e-05	-0.000543051
4.02326	-0.000994507	-0.00117372	-0.000665487	-0.000286861	0.000381551	-0.000166882	0.000952283	-0.000497657	-1.93935e-05	-0.000547286
4.0241	-0.000989001	-0.00118047	-0.000662006	-0.000282531	0.000379361	-0.000171566	0.000947283	-0.000502738	-2.63276e-05	-0.000554977
4.02493	-0.000984861	-0.00118556	-0.000657189	-0.000279801	0.000379736	-0.000173451	0.000942283	-0.000510758	-2.68595e-05	-0.000559633
4.02576	-0.000979616	-0.00118743	-0.000652972	-0.000276012	0.000379052	-0.00017783	0.000937283	-0.000517583	-3.37935e-05	-0.000565748
4.0266	-0.000976111	-0.00118778	-0.000649061	-0.000273587	0.000377052	-0.00017536	0.000932407	-0.000523727	-4.1994e-05	-0.000572874
4.02743	-0.000974816	-0.00119076	-0.000646814	-0.000268762	0.000374368	-0.000174985	0.000927531	-0.000531917	-4.28424e-05	-0.000579625
4.02826	-0.000976556	-0.00119255	-0.000643988	-0.000264362	0.000372508	-0.00017336	0.000922654	-0.000541331	-5.10429e-05	-0.000581014
4.0291	-0.000978907	-0.00119557	-0.000643344	-0.000261068	0.000370978	-0.000171665	0.000917778	-0.0005475	-6.18307e-05	-0.000585579
4.02993	-0.000981352	-0.00119816	-0.000647712	-0.000256503	0.000369732	-0.000170886	0.000912654	-0.00055223	-6.30798e-05	-0.000591299
4.03076	-0.000981162	-0.00120139	-0.000651535	-0.000249468	0.000369403	-0.000173026	0.00090753	-0.000553335	-7.38676e-05	-0.000597253
4.0316	-0.000980457	-0.00120082	-0.000654553	-0.000247068	0.000369592	-0.000175401	0.000902407	-0.000550395	-8.54171e-05	-0.000603278
4.03243	-0.000979657	-0.00120154	-0.000656084	-0.000244383	0.000368347	-0.000178531	0.000897283	-0.000547735	-8.71427e-05	-0.000608548
4.03327	-0.000975987	-0.00120327	-0.000659322	-0.000241018	0.000364417	-0.000181071	0.000891877	-0.000541405	-9.86923e-05	-0.000611583
4.0341	-0.000974127	-0.00120526	-0.000659975	-0.000241229	0.000360957	-0.000183356	0.000886471	-0.00053724	-0.000112998	-0.000610029
4.03493	-0.000976268	-0.00120844	-0.00066295	-0.000241909	0.000357852	-0.000185686	0.000881064	-0.00054077	-0.000115281	-0.000607464
4.03577	-0.000978243	-0.00121499	-0.000667923	-0.000237979	0.000354982	-0.000185591	0.000875658	-0.000544185	-0.000129587	-0.000607699
4.0366	-0.000982713	-0.00122076	-0.000678868	-0.000233839	0.000350912	-0.000187261	0.000871093	-0.000549248	-0.000142186	-0.000610359
4.03743	-0.000989158	-0.00122216	-0.000689454	-0.000229159	0.000349007	-0.000187966	0.000866528	-0.000565178	-0.000145058	-0.000614853
4.03827	-0.000995934	-0.001225	-0.000702867	-0.000220808	0.000346487	-0.000190742	0.000861964	-0.000582308	-0.000157657	-0.000626008
4.0391	-0.00100167	-0.00122733	-0.000711956	-0.000211092	0.000342768	-0.000191731	0.000857399	-0.000592543	-0.000168904	-0.000630597
4.03993	-0.001006	-0.0012256	-0.00072033	-0.000204082	0.000339283	-0.000193686	0.000854857	-0.000602634	-0.000172316	-0.000631517
4.04077	-0.00100927	-0.00122281	-0.000725239	-0.000196457	0.000337093	-0.000194486	0.000852316	-0.000615286	-0.000183562	-0.000630882
4.0416	-0.00101043	-0.00122222	-0.000731058	-0.000189773	0.000335258	-0.000196346	0.000849775	-0.000622082	-0.000191919	-0.000624247
4.04243	-0.00101045	-0.00122189	-0.000734505	-0.000181769	0.000335002	-0.000196181	0.000847234	-0.000628973	-0.000195796	-0.000614271
4.04327	-0.00100998	-0.00122007	-0.000747057	-0.000175814	0.000335477	-0.000198391	0.000844299	-0.000640759	-0.000204152	-0.000612742
4.0441	-0.00100925	-0.00122019	-0.000761304	-0.00016779	0.000335691	-0.000199801	0.000841364	-0.000652004	-0.000210404	-0.000615682
4.04493	-0.00100718	-0.00122167	-0.000775766	-0.000159649	0.000336281	-0.000200882	0.000838429	-0.000659274	-0.000214655	-0.000617422
4.04577	-0.0010057	-0.00122541	-0.000785794	-0.000150874	0.000337621	-0.000203233	0.000835494	-0.000665369	-0.000220907	-0.000624598
4.0466	-0.00100537	-0.00122776	-0.00079537	-0.000144903	0.000340421	-0.000204643	0.000833165	-0.000670029	-0.000224266	-0.000635348
4.04744	-0.0010049	-0.00122939	-0.00079607	-0.000140033	0.000342986	-0.000204688	0.000830836	-0.000666383	-0.000228797	-0.000642664
4.04827	-0.00100676	-0.00122838	-0.000793541	-0.000136292	0.000343691	-0.000206734	0.000828507	-0.000663162	-0.000232156	-0.000645814
4.0491	-0.00101029	-0.00122717	-0.000786974	-0.000133987	0.00034341	-0.000208264	0.000826178	-0.000666531	-0.000233819	-0.000649225
4.04993	-0.00101238	-0.0012183	-0.000780387	-0.000132577	0.000343905	-0.000206453	0.00082499	-0.000670346	-0.000238542	-0.000651225
4.05077	-0.00101488	-0.00120818	-0.000775945	-0.000129212	0.0003396	-0.000203843	0.000823802	-0.00067416	-0.000240205	-0.00065113
4.0516	-0.00101791	-0.00119928	-0.000773008	-0.000121966	0.000335975	-0.000199797	0.000822615	-0.00068343	-0.000239493	-0.000649249
4.05244	-0.00101765	-0.00119634	-0.000770494	-0.000114156	0.000333435	-0.000194197	0.000821427	-0.000691005	-0.000244332	-0.000652074
4.05327	-0.00101685	-0.00119284	-0.000772124	-0.00010364	0.000329435	-0.000189373	0.000820163	-0.000689875	-0.00024362	-0.000656969
4.0541	-0.00101709	-0.00119765	-0.000779827	-9.21599e-05	0.0003244	-0.000187443	0.000818899	-0.000689521	-0.000243327	-0.000658264
4.05494	-0.00101596	-0.00120358	-0.000782817	-8.14547e-05	0.00032193	-0.000185608	0.000817635	-0.000688366	-0.000248242	-0.000657158
4.05577	-0.00101386	-0.00121112	-0.000788125	-7.31248e-05	0.00031946	-0.000184408	0.000816371	-0.000686791	-0.000247949	-0.000656548
4.0566	-0.00101386	-0.00121506	-0.000792864	-6.59248e-05	0.000317435	-0.000182762	0.00081406	-0.000685146	-0.000247158	-0.000653162
4.05744	-0.00101504	-0.00121862	-0.000796374	-6.14053e-05	0.000320421	-0.000177822	0.000811749	-0.000691946	-0.000252151	-0.000646247
4.05827	-0.00101678	-0.00122248	-0.000794153	-5.74261e-05	0.000325571	-0.000172152	0.000809437	-0.0006983	-0.00025136	-0.000643661
4.0591	-0.00101965	-0.00122728	-0.000793283	-5.39416e-05	0.000330512	-0.000166482	0.000807126	-0.000704065	-0.00024994	-0.00064717
4.05994	-0.00102381	-0.00122756	-0.000791135	-5.19624e-05	0.000336112	-0.000159377	0.000805191	-0.000707946	-0.00025499	-0.000650535
4.06077	-0.00102805	-0.00122678	-0.000788421	-4.90676e-05	0.000339617	-0.000153377	0.000803256	-0.000716061	-0.00025357	-0.000655005
4.0616	-0.00102951	-0.00122623	-0.000786778	-4.54676e-05	0.000337971	-0.000150907	0.000801321	-0.000717517	-0.000253562	-0.00066324
4.06244	-0.00102986	-0.00122007	-0.000785882	-4.27624e-05	0.000333901	-0.000148577	0.000799386	-0.000718573	-0.000258684	-0.000666816
4.06327	-0.00102961	-0.00121046	-0.000787239	-4.04819e-05	0.000328442	-0.000145987	0.000797768	-0.000723958	-0.000258675	-0.000666836
4.0641	-0.0010282	-0.00120685	-0.000788032	-3.77313e-05	0.000325452	-0.000145022	0.000796151	-0.000729794	-0.000260118	-0.000663777
4.06494	-0.00102455	-0.00120611	-0.000791504	-3.67663e-05	0.000324792	-0.000142127	0.000794533	-0.000731888	-0.000265373	-0.000660152
4.06577	-0.00102404	-0.00120685	-0.000793931	-3.82014e-05	0.000324743	-0.000135327	0.000792916	-0.000734173	-0.000266816	-0.000655187
4.06661	-0.0010255	-0.0012121	-0.000797887	-3.66014e-05	0.000327238	-0.000129822	0.000790992	-0.000735142	-0.000267397	-0.000654692
4.06744	-0.00102733	-0.0012216	-0.00080118	-3.69066e-05	0.000330862	-0.000123707	0.000789068	-0.000730696	-0.000272799	-0.000654787
4.06827	-0.00102924	-0.0012247	-0.000801425	-3.70468e-05	0.000332487	-0.000117566	0.000787144	-0.000725591	-0.000273381	-0.000657138
4.06911	-0.00103288	-0.0012287	-0.00079966	-3.6717e-05	0.000333312	-0.000111991	0.000785221	-0.000717307	-0.000272068	-0.000659773
4.06994	-0.00103507	-0.00122965	-0.000794773	-3.54468e-05	0.000339382	-0.000110531	0.000783315	-0.000709822	-0.000277564	-0.000659938
4.07077	-0.00103518	-0.00122795	-0.000786992	-3.2952e-05	0.000343497	-0.000106177	0.000781408	-0.000704453	-0.000276251	-0.000659633
4.07161	-0.00103304	-0.00122633	-0.000780875	-3.17975e-05	0.000345918	-9.99871e-05	0.000779502	-0.000700804	-0.000273652	-0.000657657
4.07244	-0.00103165	-0.00123015	-0.000780064	-3.41027e-05	0.000348034	-9.13273e-05	0.000777596	-0.000697839	-0.00027918	-0.000653731
4.07327	-0.00102871	-0.00123004	-0.000778087	-3.76325e-05	0.000351044	-8.45027e-05	0.00077669	-0.000701158	-0.000276581	-0.000648581
4.07411	-0.00102676	-0.00123325	-0.00077962	-4.31377e-05	0.000347069	-7.66676e-05	0.000775784	-0.000705253	-0.00027159	-0.000642626
4.07494	-0.00102488	-0.00123822	-0.000781799	-5.36572e-05	0.000344718	-7.28325e-05	0.000774878	-0.000706738	-0.000277077	-0.000635142
4.07577	-0.00102552	-0.00124074	-0.000778325	-6.38014e-05	0.000344227	-7.21027e-05	0.000773971	-0.000711187	-0.000272086	-0.000630692
4.07661	-0.00102797	-0.00124155	-0.000771192	-7.08157e-05	0.000342536	-7.45273e-05	0.000773083	-0.000713352	-0.00026488	-0.000627418
4.07744	-0.00102783	-0.00124705	-0.000765569	-7.95001e-05	0.000339575	-7.79624e-05	0.000772194	-0.000716197	-0.000270232	-0.000624779
4.07827	-0.00102733	-0.00125304	-0.000756554	-8.32196e-05	0.000339695	-8.24325e-05	0.000771305	-0.000719162	-0.000263026	-0.00062873
4.07911	-0.0010262	-0.00126131	-0.000749423	-8.45144e-05	0.00033579	-8.66676e-05	0.000770417	-0.000723587	-0.000252278	-0.00063226
4.07994	-0.00102211	-0.00127107	-0.000744769	-8.84196e-05	0.000332	-9.0313e-05	0.000768941	-0.000723917	-0.000257374	-0.000634495
4.08078	-0.00101728	-0.00127966	-0.000740493	-9.19949e-05	0.000330375	-9.26884e-05	0.000767464	-0.000727917	-0.000246626	-0.0006384
4.08161	-0.00101629	-0.0012817	-0.000732894	-9.37559e-05	0.000329291	-9.58883e-05	0.000765988	-0.000728012	-0.000233178	-0.000643365
4.08244	-0.00101582	-0.00128076	-0.000727601	-0.000102931	0.000328207	-9.53481e-05	0.000764512	-0.000728012	-0.000237889	-0.000642614
4.08328	-0.0010205	-0.00127539	-0.000720932	-0.000112152	0.000329522	-9.53975e-05	0.000762977	-0.000728622	-0.00022444	-0.000646239
4.08411	-0.0010262	-0.00126875	-0.000712481	-0.000122762	0.000330438	-9.45066e-05	0.000761442	-0.000730243	-0.000208069	-0.000647653
4.08494	-0.00103307	-0.00126396	-0.000703712	-0.000132598	0.000329283	-9.45105e-05	0.000759906	-0.000733583	-0.000212272	-0.000646668
4.08578	-0.0010365	-0.0012649	-0.000696136	-0.000146527	0.000326883	-9.03001e-05	0.000758371	-0.000735818	-0.0001959	-0.000644622
4.08661	-0.0010389	-0.00126722	-0.000685836	-0.000157303	0.000324413	-9.00404e-05	0.000757354	-0.000736734	-0.00017519	-0.000647257
4.08744	-0.00103893	-0.00127155	-0.000672699	-0.000165727	0.000321567	-9.12858e-05	0.000756336	-0.000737344	-0.000178729	-0.000643257
4.08828	-0.00103914	-0.00127566	-0.000662814	-0.000171797	0.000319852	-9.22014e-05	0.000755319	-0.000739084	-0.00015802	-0.000643632
4.08911	-0.00103803	-0.00128077	-0.000647539	-0.000177633	0.000320207	-9.5517e-05	0.000754301	-0.00073473	-0.000133181	-0.000644408
4.08994	-0.00103818	-0.00128203	-0.000630148	-0.000184268	0.000321171	-0.000102152	0.000752719	-0.000733975	-0.000135872	-0.000645253
4.09078	-0.00103971	-0.00128311	-0.000613258	-0.000191538	0.000323101	-0.000108552	0.000751136	-0.000735786	-0.000111034	-0.000640804
4.09161	-0.00103855	-0.00128314	-0.000593727	-0.000200288	0.000325666	-0.000114342	0.000749554	-0.000737316	-8.45449e-05	-0.00064219
4.09244	-0.00103608	-0.00128407	-0.000564668	-0.000211394	0.000325526	-0.000121637	0.000747971	-0.000739435	-8.62528e-05	-0.000638635
4.09328	-0.00103523	-0.0012822	-0.000537634	-0.000221629	0.000326161	-0.000126791	0.000746754	-0.00074059	-5.97638e-05	-0.00063767
4.09411	-0.00103452	-0.00128112	-0.000505203	-0.000226853	0.000327621	-0.000129121	0.000745536	-0.000739039	-3.20279e-05	-0.000639505
4.09495	-0.00103287	-0.00127922	-0.000462167	-0.000231888	0.000330516	-0.000130416	0.000744319	-0.000733538	-3.2675e-05	-0.000643295
4.09578	-0.00103337	-0.00127767	-0.000413835	-0.000236688	0.00033153	-0.000133121	0.000743101	-0.000725777	-4.93911e-06	-0.000645109
4.09661	-0.00103266	-0.00127401	-0.000358833	-0.000236853	0.000333955	-0.000133451	0.000742895	-0.000717121	2.31916e-05	-0.000648169
4.09744	-0.00103426	-0.0012726	-0.000291538	-0.000236993	0.000336474	-0.000134156	0.000742689	-0.00071383	2.36601e-05	-0.000647839
4.09828	-0.00103231	-0.0012724	-0.000216756	-0.000240239	0.000340849	-0.000135991	0.000742483	-0.000713079	5.17908e-05	-0.000645229
4.09911	-0.00103133	-0.00127221	-0.000133385	-0.000241439	0.000342895	-0.000139166	0.000742277	-0.000716279	8.16832e-05	-0.000642688
4.09995	-0.00103013	-0.0012737	-3.66902e-05	-0.000242123	0.000348561	-0.000142131	0.000742977	-0.00072442	8.33334e-05	-0.000640243
4.10078	-0.0010298	-0.00127834	7.36572e-05	-0.000246548	0.000350862	-0.000143261	0.000743677	-0.0007307	0.000113226	-0.000638127
4.10161	-0.00102533	-0.00128227	0.000201957	-0.000251868	0.000351634	-0.000147566	0.000744377	-0.000734321	0.000139942	-0.000639237
4.10245	-0.00102213	-0.00129012	0.000355177	-0.000256882	0.000344974	-0.000153026	0.000745077	-0.000737212	0.000142769	-0.000637001
4.10328	-0.00101966	-0.00129972	0.000534366	-0.000264012	0.000339374	-0.000154156	0.000746053	-0.000738832	0.000169486	-0.000635166
4.10411	-0.00101728	-0.00130692	0.000743184	-0.000268317	0.000333188	-0.000154931	0.000747029	-0.000737088	0.000194357	-0.000635872
4.10495	-0.00101554	-0.00131308	0.00098762	-0.000271892	0.000329448	-0.000158977	0.000748005	-0.000733299	0.000198284	-0.000638882
4.10578	-0.00101773	-0.00131608	0.00127654	-0.000276503	0.000327732	-0.000160082	0.000748982	-0.000730664	0.000223156	-0.000636433
4.10661	-0.0010198	-0.00131024	0.00161464	-0.000279018	0.000331122	-0.000159657	0.000750812	-0.000725299	0.000245115	-0.000639962
4.10745	-0.00102387	-0.00130346	0.00201475	-0.000278148	0.000334417	-0.000162457	0.000752642	-0.000716429	0.000250067	-0.000640597
4.10828	-0.00102658	-0.00129889	0.00249434	-0.000279183	0.000334932	-0.000164482	0.000754471	-0.000711608	0.000272026	-0.000636762
4.10912	-0.00102902	-0.00129519	0.00306936	-0.000278243	0.000338108	-0.000165636	0.000756301	-0.000709892	0.00028871	-0.000631117
4.10995	-0.00103133	-0.00129413	0.00375223	-0.000274503	0.000339308	-0.000167756	0.00075909	-0.000707212	0.000294542	-0.000631026
4.11078	-0.0010318	-0.00129645	0.0045674	-0.000272527	0.000337778	-0.000167546	0.000761879	-0.000708226	0.000311226	-0.00063091
4.11161	-0.00103067	-0.00129936	0.00553408	-0.000273822	0.000337543	-0.00016597	0.000764667	-0.000711335	0.000320471	-0.000634746
4.11245	-0.00103024	-0.00130107	0.00667342	-0.000277022	0.000340038	-0.00016491	0.000767456	-0.000712816	0.000326945	-0.000642181
4.11328	-0.00102831	-0.00129879	0.00801054	-0.000280457	0.000338722	-0.000165405	0.00077118	-0.000715612	0.000336191	-0.000650511
4.11412	-0.00102671	-0.0012975	0.00957436	-0.000284762	0.000337782	-0.000167146	0.000774903	-0.000715938	0.000341833	-0.000655496
4.11495	-0.00102685	-0.00129623	0.0113891	-0.000288832	0.000338347	-0.000171381	0.000778627	-0.000716309	0.000348738	-0.000655727
4.11578	-0.001028	-0.0012938	0.0134865	-0.000289068	0.000339052	-0.000175121	0.000782351	-0.000717856	0.00035438	-0.000654103
4.11662	-0.00102854	-0.00129023	0.0158891	-0.000289398	0.000336227	-0.000180626	0.000787145	-0.000715336	0.000356217	-0.000652808
4.11745	-0.00102953	-0.00129033	0.0186161	-0.000287022	0.000333897	-0.000183472	0.000791938	-0.000712066	0.000363414	-0.000649488
4.11828	-0.00103019	-0.00128932	0.0216849	-0.000283942	0.000331827	-0.000187307	0.000796732	-0.000713221	0.000365251	-0.000647653
4.11912	-0.00102969	-0.00129039	0.0251107	-0.000281261	0.000331662	-0.000190577	0.000801526	-0.00071106	0.000362541	-0.000645773
4.11995	-0.00102854	-0.00128829	0.0288845	-0.000279851	0.000331897	-0.000194366	0.000807267	-0.000709723	0.000369865	-0.000647562
4.12078	-0.00102885	-0.00128867	0.0330013	-0.000276886	0.000334487	-0.000195921	0.000813008	-0.000712057	0.000367156	-0.000647987
4.12162	-0.00102782	-0.00128712	0.037447	-0.000275756	0.000338817	-0.00019757	0.00081875	-0.000715191	0.00036268	-0.000650012
4.12245	-0.00102926	-0.0012859	0.0421861	-0.000276061	0.000343547	-0.000199335	0.000824491	-0.000715405	0.000370007	-0.000652082
4.12328	-0.00103194	-0.00128172	0.0471722	-0.000272836	0.000343571	-0.000200275	0.00083102	-0.000720795	0.000365531	-0.000652717
4.12412	-0.00103481	-0.00128325	0.0523605	-0.000271707	0.000341691	-0.000200486	0.000837549	-0.00072576	0.000356354	-0.000650292
4.12495	-0.00103639	-0.00128009	0.0576808	-0.000272177	0.000338116	-0.000204271	0.000844078	-0.000727855	0.000363553	-0.000645068
4.12578	-0.0010361	-0.00127798	0.0630516	-0.000272812	0.000333505	-0.000205917	0.000850607	-0.00072903	0.000354377	-0.000641373
4.12662	-0.00103535	-0.00127367	0.0683921	-0.000273377	0.00032746	-0.000208268	0.000857094	-0.00073383	0.00034148	-0.000638408
4.12745	-0.00103292	-0.00126947	0.0736082	-0.000277542	0.00032506	-0.000208503	0.000863582	-0.000736395	0.000348378	-0.000641138
4.12828	-0.00102932	-0.00126404	0.0785967	-0.000279307	0.000325295	-0.000208878	0.000870069	-0.000738065	0.000335482	-0.000641703
4.12912	-0.00102716	-0.00126276	0.0832684	-0.000279282	0.000329105	-0.000207678	0.000876557	-0.000741781	0.000317953	-0.000646833
4.12995	-0.00102652	-0.00126134	0.0875284	-0.000277327	0.000332821	-0.000207983	0.000883916	-0.000741521	0.000324376	-0.000649187
4.13079	-0.00102629	-0.00126179	0.0912883	-0.000275608	0.000339101	-0.000207773	0.000891275	-0.000739142	0.000306847	-0.000650882
4.13162	-0.00102695	-0.00126472	0.0944734	-0.000273348	0.000344982	-0.000208738	0.000898633	-0.000735162	0.00028526	-0.000646482
4.13245	-0.0010269	-0.00126672	0.0970222	-0.000273723	0.000348817	-0.000206857	0.000905992	-0.000734338	0.000291023	-0.000647142
4.13329	-0.00102643	-0.00126935	0.0988763	-0.000274053	0.000348207	-0.000204552	0.000913098	-0.000731513	0.000269436	-0.000644531
4.13412	-0.00102549	-0.00127264	0.100004	-0.000275653	0.000346726	-0.000203847	0.000920204	-0.000735043	0.000245417	-0.000643896
4.13495	-0.00102439	-0.00127663	0.10039	-0.000273208	0.000345081	-0.000202271	0.000927311	-0.000741303	0.000250375	-0.000644721
4.13579	-0.00102199	-0.0012791	0.100033	-0.000268432	0.000342495	-0.000201966	0.000934417	-0.000747632	0.000226356	-0.000651121
4.13662	-0.00102107	-0.00128275	0.0989553	-0.000262082	0.00034252	-0.000203096	0.000941082	-0.000750478	0.000203059	-0.000655166
4.13745	-0.00102114	-0.00128342	0.0971945	-0.000257072	0.00034579	-0.000206416	0.000947747	-0.000753888	0.000207161	-0.000660482
4.13829	-0.00102344	-0.0012825	0.0948015	-0.000253121	0.000347719	-0.000208911	0.000954412	-0.000753204	0.000183865	-0.000662173
4.13912	-0.0010261	-0.00128359	0.091836	-0.000250275	0.000348425	-0.0002123	0.000961077	-0.000750709	0.000160573	-0.000665134
4.13995	-0.00103213	-0.00128584	0.0883758	-0.000251475	0.0003516	-0.0002159	0.000968	-0.000743439	0.000163817	-0.000661155
4.14079	-0.00103848	-0.00128769	0.084497	-0.000254721	0.000355786	-0.0002219	0.000974924	-0.000739064	0.000140525	-0.000660095
4.14162	-0.00104187	-0.0012903	0.0802826	-0.000256461	0.000362256	-0.000224605	0.000981848	-0.000734053	0.000119181	-0.000659765
4.14245	-0.00104364	-0.00129446	0.0758197	-0.000258507	0.000371926	-0.000225405	0.000988771	-0.000730243	0.000121588	-0.000662165
4.14329	-0.00104451	-0.00129303	0.0711977	-0.000263612	0.000384326	-0.00022644	0.000996078	-0.000727443	0.000100244	-0.00065899
4.14412	-0.00104321	-0.00129049	0.0664835	-0.000268082	0.000394821	-0.000224746	0.00100338	-0.000733418	8.20748e-05	-0.000661649
4.14496	-0.00104076	-0.00128654	0.0617614	-0.000269637	0.000403951	-0.000221546	0.00101069	-0.000739394	8.37329e-05	-0.000660779
4.14579	-0.00103867	-0.00128348	0.0570998	-0.000272152	0.000408186	-0.000218016	0.001018	-0.000747723	6.55635e-05	-0.000660074
4.14662	-0.00103761	-0.00127826	0.0525539	-0.000274622	0.000413196	-0.000215191	0.00102401	-0.000752359	4.95925e-05	-0.000660334
4.14746	-0.00103617	-0.00127736	0.0481667	-0.000275492	0.000417571	-0.000210837	0.00103003	-0.000757253	5.05944e-05	-0.000662594
4.14829	-0.00103424	-0.0012771	0.0439934	-0.000275892	0.000422912	-0.000207072	0.00103605	-0.000754433	3.46233e-05	-0.000665323
4.14912	-0.00103311	-0.0012783	0.0400556	-0.000277892	0.000428627	-0.000204012	0.00104207	-0.000750882	2.23154e-05	-0.000670053
4.14996	-0.0010337	-0.00127951	0.0363749	-0.000281142	0.000435992	-0.000202622	0.00104732	-0.000744812	2.27662e-05	-0.000671983
4.15079	-0.00103373	-0.00128454	0.032967	-0.000282766	0.000443922	-0.000202762	0.00105257	-0.000741307	1.04584e-05	-0.000670783
4.15162	-0.00103453	-0.00128664	0.0298422	-0.000285731	0.000452842	-0.000203468	0.00105782	-0.000735261	1.61928e-06	-0.000667278
4.15246	-0.00103585	-0.00128854	0.0269908	-0.000285237	0.000461736	-0.000205208	0.00106308	-0.000730296	1.65199e-06	-0.000658997
4.15329	-0.00103921	-0.00129232	0.0244059	-0.000286247	0.000471645	-0.000207773	0.00106837	-0.000724391	-7.18708e-06	-0.000648552
4.15412	-0.00104105	-0.00129647	0.0220756	-0.000285257	0.00048226	-0.000209398	0.00107366	-0.000719051	-1.36492e-05	-0.000637636
4.15496	-0.00104469	-0.00129884	0.0199869	-0.000285843	0.000488779	-0.000207987	0.00107896	-0.00071684	-1.3925e-05	-0.000629921
4.15579	-0.0010482	-0.00130556	0.0181203	-0.000283632	0.000494214	-0.000209047	0.00108425	-0.000714816	-2.03871e-05	-0.000623896
4.15663	-0.0010489	-0.00131004	0.0164602	-0.000281142	0.000498404	-0.000206507	0.00108815	-0.000718226	-2.28858e-05	-0.000627282
4.15746	-0.00104881	-0.00131108	0.0149912	-0.000278651	0.000497084	-0.000203261	0.00109205	-0.000721942	-2.33481e-05	-0.000632762
4.15829	-0.00104622	-0.00131325	0.0136948	-0.000279805	0.000495505	-0.000200321	0.00109595	-0.000725727	-2.58468e-05	-0.000639443
4.15913	-0.00104356	-0.00131347	0.0125532	-0.000279125	0.000493386	-0.000197311	0.00109985	-0.000727558	-2.43432e-05	-0.000643818
4.15996	-0.00104007	-0.00131153	0.0115487	-0.000284065	0.000491971	-0.00019416	0.00110189	-0.000731204	-2.48349e-05	-0.000647913
4.16079	-0.00103828	-0.00131446	0.0106656	-0.000291566	0.000488557	-0.000195314	0.00110392	-0.000732264	-2.33313e-05	-0.000642338
4.16163	-0.00103513	-0.00131958	0.00988763	-0.000299282	0.000489427	-0.000195149	0.00110596	-0.000733299	-2.06647e-05	-0.000635962
4.16246	-0.00103543	-0.00132135	0.00920078	-0.000301517	0.000486132	-0.000196984	0.00110799	-0.000734948	-2.10822e-05	-0.000629798
4.16329	-0.00103379	-0.00132722	0.00859215	-0.000302057	0.000483213	-0.00020096	0.00110929	-0.000737047	-1.84157e-05	-0.000621868
4.16413	-0.00103381	-0.00133093	0.00805442	-0.000300692	0.000478223	-0.00020131	0.00111059	-0.000738296	-1.28978e-05	-0.000614268
4.16496	-0.00103207	-0.00133082	0.00757371	-0.000297422	0.000472764	-0.000198956	0.00111189	-0.000740181	-1.31583e-05	-0.000608692
4.16579	-0.00103405	-0.00133043	0.00714069	-0.000293682	0.000464619	-0.000198061	0.00111319	-0.00074296	-7.64037e-06	-0.000602787
4.16663	-0.0010329	-0.00133072	0.00675189	-0.000290527	0.00045916	-0.000193661	0.001114	-0.00074475	1.15831e-06	-0.000592671
4.16746	-0.00103547	-0.00132709	0.0063983	-0.000291468	0.000455349	-0.000189496	0.0011148	-0.00074809	1.18171e-06	-0.000582931
4.16829	-0.0010358	-0.00132467	0.00607229	-0.000290222	0.000451728	-0.000189026	0.00111561	-0.000752655	9.98039e-06	-0.000574461
4.16913	-0.00103803	-0.00132343	0.00577475	-0.000289777	0.000449403	-0.000192766	0.00111642	-0.0007547	1.94418e-05	-0.000569026
4.16996	-0.00103817	-0.00132245	0.00550345	-0.000288531	0.000448206	-0.000193847	0.00111556	-0.000756886	1.98346e-05	-0.000563966
4.17079	-0.00103909	-0.00132129	0.00525162	-0.000288651	0.000446421	-0.000199892	0.00111471	-0.000754201	2.9296e-05	-0.000562012
4.17163	-0.00103765	-0.00132001	0.00501719	-0.000286181	0.000441716	-0.000203868	0.00111386	-0.000748177	3.95664e-05	-0.000561447
4.17246	-0.00103763	-0.00132	0.00479976	-0.000285356	0.000438561	-0.000204643	0.00111301	-0.000740317	4.03657e-05	-0.000560247
4.1733	-0.00103506	-0.00132173	0.00459408	-0.000283966	0.000436136	-0.000201443	0.00111171	-0.000730952	5.06362e-05	-0.000555752
4.17413	-0.00103377	-0.00132482	0.00440144	-0.000280412	0.000430887	-0.000199797	0.00111041	-0.000719162	6.33142e-05	-0.000549492
4.17496	-0.00103184	-0.00132814	0.00421896	-0.000275492	0.000426462	-0.000195822	0.00110911	-0.000713138	6.45933e-05	-0.000545892
4.1758	-0.00103304	-0.00133164	0.00404567	-0.000270222	0.000423427	-0.000192482	0.00110781	-0.000705113	7.72713e-05	-0.000543562
4.17663	-0.00103266	-0.00133539	0.00387971	-0.000264152	0.000420347	-0.000191071	0.00110723	-0.000697583	8.95197e-05	-0.000540503
4.17746	-0.00103525	-0.00133671	0.00372356	-0.000256882	0.000413547	-0.000193826	0.00110665	-0.000691113	9.13281e-05	-0.000539418
4.1783	-0.00103857	-0.00133254	0.00357047	-0.000250882	0.000407736	-0.000197566	0.00110608	-0.000689208	0.000103576	-0.000540948
4.17913	-0.00104213	-0.00132845	0.00342266	-0.000245447	0.000402656	-0.000203261	0.0011055	-0.000683373	0.000115307	-0.000538548
4.17996	-0.00104269	-0.00133018	0.00328267	-0.000237422	0.000397621	-0.000207496	0.00110556	-0.000682103	0.000117636	-0.000535043
4.1808	-0.00104676	-0.00132883	0.00315042	-0.000228857	0.000389316	-0.000209871	0.00110562	-0.000683068	0.000129366	-0.000532198
4.18163	-0.00104956	-0.00132487	0.00302288	-0.000221398	0.000383575	-0.000209401	0.00110568	-0.000681068	0.000142784	-0.000528342
4.18246	-0.00105067	-0.00132456	0.00290627	-0.000210268	0.00038014	-0.000207966	0.00110574	-0.000677327	0.000145668	-0.000526201
4.1833	-0.00105147	-0.00132539	0.00279811	-0.000199468	0.000373905	-0.000204131	0.00110713	-0.000675492	0.000159086	-0.000528931
4.18413	-0.00105316	-0.00131629	0.00269428	-0.000188103	0.000365905	-0.000201191	0.00110852	-0.000671987	0.000173941	-0.000533801
4.18496	-0.00105055	-0.00131226	0.00259597	-0.000175208	0.000361035	-0.000198981	0.00110992	-0.000666717	0.000177455	-0.000539566
4.1858	-0.00104919	-0.00131138	0.00250192	-0.000160643	0.000357295	-0.000196981	0.00111131	-0.000668387	0.00019231	-0.000547612
4.18663	-0.00104702	-0.00130966	0.00240853	-0.000148643	0.00035306	-0.000194111	0.00111576	-0.000667587	0.000208324	-0.000556577
4.18747	-0.00104415	-0.00130867	0.00231525	-0.000132973	0.000351225	-0.000191356	0.00112022	-0.000664387	0.000212532	-0.000561682
4.1883	-0.00104199	-0.00131661	0.00222776	-0.000116598	0.000354095	-0.000185401	0.00112467	-0.000661422	0.000228545	-0.000564717
4.18913	-0.00104156	-0.00131874	0.00214273	-0.000100127	0.00035614	-0.000181307	0.00112912	-0.000658082	0.000244884	-0.000569868
4.18996	-0.00103893	-0.00132261	0.0020613	-8.62221e-05	0.000354586	-0.000176507	0.00113722	-0.000647612	0.000249831	-0.000576362
4.1908	-0.00103768	-0.00132651	0.00198509	-6.8152e-05	0.000351831	-0.000175377	0.00114531	-0.000638507	0.00026617	-0.000581938
4.19163	-0.00103721	-0.0013284	0.00191578	-5.35871e-05	0.000347431	-0.000175001	0.0011534	-0.000632061	0.000284321	-0.000588878
4.19247	-0.00103465	-0.0013269	0.00184887	-4.15871e-05	0.000340771	-0.000177331	0.0011615	-0.000627191	0.000290065	-0.000600218
4.1933	-0.00103498	-0.00132808	0.00178206	-3.00572e-05	0.000332842	-0.000178507	0.00117393	-0.000625307	0.000308215	-0.000609843
4.19413	-0.00103434	-0.00132744	0.0017206	-1.94923e-05	0.000328442	-0.000177707	0.00118637	-0.000625072	0.000325934	-0.000615583
4.19497	-0.00103399	-0.00132582	0.00165923	-1.31624e-05	0.000325406	-0.000178152	0.0011988	-0.000624787	0.000332518	-0.000621278
4.1958	-0.00103373	-0.00132429	0.00159841	-6.03253e-06	0.000322912	-0.000179327	0.00121124	-0.000620103	0.000350236	-0.000625892
4.19663	-0.00103587	-0.00132226	0.00153953	5.07726e-07	0.000321947	-0.000179797	0.00122929	-0.000614903	0.000363668	-0.000628201
4.19747	-0.00103587	-0.00132133	0.00148671	3.75317e-06	0.000322396	-0.000183703	0.00124733	-0.000609657	0.000371015	-0.000629686
4.1983	-0.00103561	-0.0013191	0.00143513	2.69342e-06	0.000322986	-0.000186243	0.00126538	-0.000605727	0.000384447	-0.00063244
4.19913	-0.00103721	-0.00131939	0.00138904	2.05836e-06	0.000321856	-0.000184903	0.00128343	-0.000603752	0.000394589	-0.000631546
4.19997	-0.00103794	-0.00132097	0.00134791	-1.07151e-06	0.000323926	-0.000185257	0.00130877	-0.000607517	0.00040256	-0.000629261
4.2008	-0.00103839	-0.00132012	0.00130805	-6.24683e-06	0.000324751	-0.000183777	0.00133412	-0.000609752	0.000412702	-0.000625187
4.20163	-0.00103792	-0.00131799	0.00126935	-1.44572e-05	0.000326021	-0.000181121	0.00135947	-0.000612552	0.000420117	-0.000620713
4.20247	-0.00103884	-0.0013161	0.00123014	-1.84572e-05	0.000327691	-0.000182795	0.00138482	-0.000614622	0.000428604	-0.000614334
4.2033	-0.00103893	-0.00131495	0.00118876	-2.48819e-05	0.000329551	-0.000185385	0.00141856	-0.000616292	0.000436018	-0.000615484
4.20413	-0.0010403	-0.00130956	0.00114603	-3.18715e-05	0.00033174	-0.000188655	0.00145231	-0.000616552	0.000439519	-0.0006156
4.20497	-0.00104072	-0.00131016	0.00110403	-3.77559e-05	0.00033414	-0.000191995	0.00148606	-0.000618812	0.000448398	-0.0006208
4.2058	-0.00104389	-0.00130956	0.00106274	-4.28157e-05	0.000333505	-0.000195686	0.00151981	-0.000620742	0.000451899	-0.00062593
4.20664	-0.00104554	-0.00131005	0.00102644	-5.14508e-05	0.000335905	-0.000195377	0.00156325	-0.000625051	0.000453122	-0.00063313
4.20747	-0.00104605	-0.0013071	0.000997474	-6.1591e-05	0.000337151	-0.000196127	0.0016067	-0.000630675	0.000462275	-0.000634614
4.2083	-0.00104372	-0.00130839	0.000970095	-7.56364e-05	0.000337736	-0.000196597	0.00165015	-0.000637875	0.000463499	-0.000636334
4.20914	-0.00104189	-0.00130344	0.000947909	-8.78468e-05	0.000338677	-0.000197397	0.0016936	-0.000646581	0.000464163	-0.000633794
4.20997	-0.00103939	-0.00129709	0.000930465	-0.000102247	0.000342487	-0.000199797	0.0017473	-0.000654061	0.00047354	-0.000630383
4.2108	-0.0010397	-0.00128831	0.000910942	-0.000117752	0.000342087	-0.000204622	0.00180101	-0.000662622	0.000474204	-0.000621773
4.21164	-0.00104073	-0.00127502	0.000889543	-0.000130692	0.000340606	-0.000208857	0.00185471	-0.000668197	0.000472513	-0.000613208
4.21247	-0.00104473	-0.00125753	0.000873698	-0.000139492	0.000338375	-0.000212552	0.00190842	-0.000672338	0.000482059	-0.000599138
4.2133	-0.00104883	-0.00123848	0.000858135	-0.000149752	0.00033579	-0.000214882	0.00197362	-0.000674008	0.000480369	-0.000583538
4.21414	-0.00105238	-0.00121688	0.000839742	-0.000161162	0.000333179	-0.000214742	0.00203882	-0.000679138	0.000476322	-0.000564973
4.21497	-0.00105455	-0.00119265	0.00082759	-0.000170387	0.000332709	-0.000215001	0.00210402	-0.000680903	0.000485945	-0.000545513
4.2158	-0.00105464	-0.00117213	0.000817973	-0.000180907	0.00033539	-0.000212556	0.00216922	-0.000684078	0.000481898	-0.000523229
4.21664	-0.00105443	-0.00114931	0.000809972	-0.000195307	0.00033788	-0.000209546	0.00224536	-0.000685583	0.00047574	-0.000504379
4.21747	-0.00105267	-0.0011266	0.000810826	-0.000207801	0.000341031	-0.00020611	0.0023215	-0.000691558	0.000485351	-0.000485695
4.2183	-0.0010501	-0.00110394	0.000821615	-0.000219756	0.000341901	-0.000204935	0.00239764	-0.000692783	0.000479193	-0.0004672
4.21914	-0.00104881	-0.00107478	0.00083638	-0.000227851	0.000342112	-0.00020277	0.00247379	-0.000696338	0.000468672	-0.00045153
4.21997	-0.00104885	-0.00103629	0.000859644	-0.000234016	0.000338982	-0.0002023	0.00256117	-0.000698857	0.00047814	-0.000434944
4.22081	-0.00104871	-0.000990968	0.000888238	-0.000236675	0.000335782	-0.000204065	0.00264855	-0.000701117	0.000467618	-0.000413274
4.22164	-0.00105019	-0.000934798	0.000915019	-0.00023844	0.000330487	-0.00020783	0.00273593	-0.000695307	0.000454965	-0.000387604
4.22247	-0.00105153	-0.000867095	0.000942929	-0.00023811	0.000327003	-0.000210325	0.00282332	-0.000691777	0.000464156	-0.000357014
4.22331	-0.00105193	-0.000797193	0.000974822	-0.000242251	0.000324838	-0.000211925	0.00292053	-0.000686952	0.000451502	-0.000323225
4.22414	-0.00105186	-0.000720079	0.00100686	-0.000245896	0.000323592	-0.000214795	0.00301775	-0.000683562	0.000438055	-0.000287361
4.22497	-0.00105271	-0.000634288	0.00104194	-0.000251212	0.000323852	-0.000215525	0.00311497	-0.000681138	0.000446904	-0.000255266
4.22581	-0.00105106	-0.00054347	0.00107978	-0.000254362	0.000326277	-0.00021696	0.00321219	-0.000682078	0.000433457	-0.000226182
4.22664	-0.00105052	-0.000448902	0.00112039	-0.000262453	0.000326726	-0.00021717	0.0033185	-0.000683818	0.000419363	-0.000200817
4.22747	-0.00104965	-0.00034549	0.00115794	-0.000268684	0.00032628	-0.000219546	0.00342482	-0.000683699	0.000427835	-0.000179122
4.22831	-0.00104742	-0.000239683	0.00119338	-0.0002756	0.000327551	-0.000219451	0.00353114	-0.000679604	0.000413741	-0.000159926
4.22914	-0.00104495	-0.000134512	0.00122281	-0.000281151	0.000322161	-0.000220721	0.00363746	-0.000674379	0.000399122	-0.000142845
4.22997	-0.00104462	-2.75289e-05	0.00124518	-0.000288586	0.000317807	-0.000220911	0.00375171	-0.000665579	0.000407185	-0.0001228
4.23081	-0.00104074	8.06474e-05	0.00125992	-0.000292705	0.000316627	-0.0002227	0.00386597	-0.000654074	0.000392566	-0.00010647
4.23164	-0.00103933	0.00018476	0.00127083	-0.000293344	0.000315213	-0.000223995	0.00398023	-0.000640264	0.000376714	-9.06104e-05
4.23247	-0.00103926	0.000286047	0.00127459	-0.000294194	0.000310928	-0.0002279	0.00409449	-0.000622783	0.000384324	-7.72415e-05
4.23331	-0.00103825	0.000383312	0.00127283	-0.000293513	0.000311048	-0.000230321	0.00421717	-0.000599843	0.000368471	-6.42973e-05
4.23414	-0.00103884	0.000472877	0.00126857	-0.000292738	0.000311662	-0.000229517	0.00433986	-0.000574783	0.000351857	-5.82272e-05
4.23498	-0.00104107	0.0005522	0.00125807	-0.000290808	0.000310371	-0.000228033	0.00446254	-0.000549653	0.000358966	-5.45116e-05
4.23581	-0.00104091	0.00062354	0.00123804	-0.000290618	0.000308845	-0.000224268	0.00458522	-0.000520404	0.000342352	-5.24909e-05
4.23664	-0.00104105	0.000684869	0.00121279	-0.000289958	0.000311035	-0.000219843	0.0047188	-0.000495295	0.00032466	-4.85896e-05
4.23747	-0.00104095	0.000733386	0.00118041	-0.000290053	0.000316775	-0.000215492	0.00485239	-0.000473175	0.000331219	-4.87338e-05
4.23831	-0.001037	0.000769638	0.00114001	-0.000290548	0.000320091	-0.000214177	0.00498597	-0.000448751	0.000313527	-5.29689e-05
4.23914	-0.00103561	0.000791127	0.00109312	-0.000291583	0.000323077	-0.000212977	0.00511955	-0.000418771	0.000295379	-5.72494e-05
4.23998	-0.00103382	0.000796844	0.00104567	-0.000291278	0.000328462	-0.000210552	0.00526906	-0.000389312	0.000301346	-6.59299e-05
4.24081	-0.00103102	0.000784474	0.000993268	-0.000290997	0.000331497	-0.000210082	0.00541856	-0.000353147	0.000283197	-8.15961e-05
4.24164	-0.00102935	0.00075841	0.000935792	-0.000289233	0.000331497	-0.000212057	0.00556807	-0.000311782	0.000265748	-9.9687e-05
4.24248	-0.00102928	0.000712458	0.000877475	-0.000286717	0.000332322	-0.000213397	0.00571758	-0.000266677	0.000271117	-0.000115497
4.24331	-0.00102634	0.000652824	0.000818723	-0.000285377	0.000333641	-0.000214857	0.00589254	-0.000227361	0.000253667	-0.000132768
4.24414	-0.00102436	0.000580455	0.000753693	-0.000284486	0.000333171	-0.000219987	0.00606751	-0.000187316	0.000238506	-0.000153732
4.24498	-0.00102406	0.000498617	0.000688961	-0.000285826	0.000335007	-0.000222787	0.00624247	-0.000152165	0.000243324	-0.000173547
4.24581	-0.00102462	0.000404749	0.000624681	-0.000288296	0.000335077	-0.000221636	0.00641743	-0.000118849	0.000228162	-0.000194891
4.24664	-0.00102629	0.000308561	0.000560353	-0.000290742	0.000334722	-0.000219496	0.00663009	-9.4074e-05	0.000216087	-0.00021748
4.24748	-0.00102773	0.000208691	0.000494119	-0.000294057	0.000334273	-0.000218956	0.00684274	-6.68987e-05	0.000220452	-0.0002432
4.24831	-0.00102963	0.000105014	0.000432352	-0.000295818	0.000330508	-0.000214181	0.0070554	-4.33689e-05	0.000208377	-0.000264684
4.24915	-0.00103175	-2.76522e-06	0.000371458	-0.000294334	0.000326248	-0.000209075	0.00726805	-2.43338e-05	0.000200796	-0.000288074
4.24998	-0.00103313	-0.000108727	0.000316912	-0.000291839	0.000323448	-0.00020797	0.00753328	-1.04039e-05	0.000204852	-0.000308169
4.25081	-0.00103283	-0.000214552	0.00026356	-0.000289134	0.000322508	-0.00020644	0.00779851	1.81038e-06	0.000197271	-0.000329088
4.25164	-0.00103504	-0.000319813	0.000218503	-0.000285299	0.000320273	-0.00020357	0.00806374	7.41038e-06	0.000195031	-0.000347843
4.25248	-0.00103659	-0.000418916	0.00017444	-0.000279913	0.000322908	-0.000201875	0.00832897	9.6e-06	0.000198971	-0.000368103
4.25331	-0.00103977	-0.000510006	0.0001356	-0.000276998	0.000325848	-0.000201851	0.008663	9.62468e-06	0.000196731	-0.000388903
4.25415	-0.001042	-0.000596384	9.74217e-05	-0.000277092	0.000327048	-0.000198272	0.00899703	3.48443e-06	0.000201834	-0.000409492
4.25498	-0.00104614	-0.000675133	6.14896e-05	-0.000276152	0.000325873	-0.000195047	0.00933106	-4.25975e-06	0.000205912	-0.000429657
4.25581	-0.00104637	-0.000745309	2.15575e-05	-0.000277517	0.000327332	-0.000192527	0.00966509	-1.75792e-05	0.000211015	-0.000445892
4.25665	-0.00104826	-0.00081062	-1.41107e-05	-0.000280222	0.000323992	-0.000190362	0.0100827	-3.80533e-05	0.000222243	-0.000462173
4.25748	-0.00104918	-0.000872279	-4.93376e-05	-0.000279868	0.000319522	-0.000187633	0.0105002	-6.25273e-05	0.000226732	-0.000473513
4.25831	-0.00104977	-0.000923595	-8.43665e-05	-0.000278008	0.000316417	-0.000186692	0.0109178	-8.49066e-05	0.00023796	-0.000487183
4.25915	-0.00104812	-0.000970931	-0.000115453	-0.000277983	0.000315592	-0.000183422	0.0113354	-0.000111307	0.000256266	-0.000502499
4.25998	-0.00104648	-0.00101279	-0.000138305	-0.000273839	0.000315638	-0.000178247	0.011847	-0.000138647	0.000261443	-0.000521814
4.26081	-0.00104394	-0.00105151	-0.000158635	-0.000269155	0.000320743	-0.000171517	0.0123587	-0.000162457	0.000279749	-0.000541414
4.26165	-0.00104184	-0.00108242	-0.000175929	-0.000266495	0.000328862	-0.000163422	0.0128704	-0.000186878	0.000303741	-0.000563249
4.26248	-0.00104071	-0.0011115	-0.000187967	-0.000266445	0.000336957	-0.000153868	0.0133821	-0.000214288	0.000309877	-0.000582
4.26331	-0.00104215	-0.00113703	-0.000193428	-0.000264775	0.000344042	-0.000147608	0.0139915	-0.000245204	0.000333869	-0.0005932
4.26415	-0.00104438	-0.00116099	-0.000200073	-0.00026859	0.000349056	-0.000141653	0.014601	-0.000269769	0.000361943	-0.00060033
4.26498	-0.00104648	-0.0011792	-0.000202314	-0.000272194	0.000352635	-0.000134218	0.0152105	-0.000299604	0.000369255	-0.000603365
4.26581	-0.00104801	-0.0011973	-0.00020146	-0.000276503	0.000353295	-0.000127653	0.01582	-0.000328474	0.000397329	-0.000605765
4.26665	-0.00104441	-0.00121473	-0.000199329	-0.000278012	0.000354495	-0.000120878	0.0165213	-0.000356404	0.000425466	-0.000607414
4.26748	-0.00104224	-0.00122965	-0.000199851	-0.000280201	0.00035259	-0.000108408	0.0172225	-0.000379699	0.000434061	-0.000609369
4.26832	-0.00104076	-0.00124312	-0.000196683	-0.000281471	0.000351695	-9.81273e-05	0.0179238	-0.000406264	0.000462199	-0.000614734
4.26915	-0.00103878	-0.00125383	-0.000195954	-0.000283282	0.00034953	-8.7752e-05	0.018625	-0.000427159	0.000490257	-0.000618334
4.26998	-0.00103795	-0.00126286	-0.000197244	-0.000286057	0.00034993	-7.46468e-05	0.0194	-0.000449513	0.000500161	-0.000620264
4.27082	-0.0010421	-0.00127217	-0.000194962	-0.000289303	0.000349435	-5.81066e-05	0.020175	-0.000469843	0.000528219	-0.000622664
4.27165	-0.00104403	-0.00127752	-0.000193705	-0.000292268	0.00035348	-3.97767e-05	0.02095	-0.000492292	0.000553929	-0.000629558
4.27248	-0.00104788	-0.00127886	-0.000185358	-0.000294527	0.000358421	-1.44118e-05	0.0217249	-0.000515212	0.00056512	-0.000633653
4.27332	-0.00105151	-0.00128134	-0.000171758	-0.000293917	0.000364986	1.69532e-05	0.0225446	-0.000539261	0.00059083	-0.000638243
4.27415	-0.0010548	-0.00128607	-0.00015278	-0.000293352	0.000365831	5.29779e-05	0.0233643	-0.000559946	0.000615505	-0.000644783
4.27498	-0.00105537	-0.0012844	-0.00013462	-0.000293022	0.000367501	9.19675e-05	0.0241839	-0.00057816	0.00062794	-0.000651464
4.27582	-0.00105494	-0.00128659	-0.000112113	-0.000293397	0.000366701	0.000138602	0.0250036	-0.00059609	0.000652616	-0.000654239
4.27665	-0.00104974	-0.00129072	-0.000103031	-0.000290878	0.000365641	0.000191662	0.0258281	-0.000611195	0.00067523	-0.000656025
4.27748	-0.00104494	-0.00129703	-9.96314e-05	-0.000291064	0.000363147	0.000251497	0.0266525	-0.000624395	0.000688871	-0.00066
4.27832	-0.00103984	-0.00129873	-0.000100508	-0.000291229	0.000366652	0.000319473	0.027477	-0.000636535	0.000711486	-0.000657835
4.27915	-0.00103603	-0.00130463	-0.000105789	-0.000289958	0.000368862	0.000397118	0.0283014	-0.000649876	0.000732091	-0.000655014
4.27998	-0.00103271	-0.00131258	-0.000114888	-0.000288194	0.000369568	0.000481093	0.029085	-0.000661451	0.00074688	-0.000654569
4.28082	-0.00103149	-0.00132006	-0.000116245	-0.000288408	0.000368038	0.000572949	0.0298685	-0.000668556	0.000767486	-0.000656008
4.28165	-0.00103288	-0.0013232	-0.000118132	-0.000289303	0.000369308	0.000670784	0.0306521	-0.000674342	0.000788068	-0.000656057
4.28249	-0.00103328	-0.00132735	-0.000121596	-0.000287068	0.000366413	0.000773819	0.0314356	-0.000680552	0.000803988	-0.000659777
4.28332	-0.00103394	-0.00133226	-0.000123766	-0.000286362	0.000365238	0.000880314	0.0321298	-0.000681138	0.00082457	-0.000664907
4.28415	-0.00103778	-0.00133112	-0.000126918	-0.000286247	0.000367522	0.000990858	0.032824	-0.000681608	0.000845106	-0.000669401
4.28499	-0.00104288	-0.0013296	-0.000140606	-0.000280882	0.000373077	0.00110234	0.0335181	-0.000686853	0.000862179	-0.000673166
4.28582	-0.00104418	-0.0013292	-0.00015503	-0.000275587	0.000373666	0.00121446	0.0342123	-0.000693278	0.000882714	-0.000676577
4.28665	-0.00104874	-0.00133036	-0.000168289	-0.000273822	0.000374326	0.00132656	0.0347734	-0.000698033	0.000906128	-0.000680647
4.28749	-0.00105404	-0.00133003	-0.000187166	-0.000271562	0.000374091	0.00143799	0.0353345	-0.000706482	0.000924434	-0.000679468
4.28832	-0.00105446	-0.00133176	-0.000208049	-0.000267983	0.000370986	0.00154498	0.0358956	-0.000711942	0.000947848	-0.000676169
4.28915	-0.00105585	-0.00133441	-0.000223103	-0.000272878	0.00036774	0.00164799	0.0364567	-0.000716671	0.000978751	-0.00066946
4.28999	-0.00105905	-0.00133763	-0.000239514	-0.000275938	0.00036967	0.0017438	0.0368482	-0.000719707	0.000998524	-0.00066268
4.29082	-0.00105835	-0.0013367	-0.000259298	-0.000275938	0.00037374	0.00182874	0.0372396	-0.000722222	0.00102943	-0.000655666
4.29165	-0.00105686	-0.00133481	-0.00027714	-0.000274338	0.00037814	0.00190227	0.0376311	-0.000725257	0.00107602	-0.000650536
4.29249	-0.00105481	-0.00133445	-0.000294764	-0.000275232	0.000383221	0.00196467	0.0380226	-0.000732362	0.00109776	-0.000652446
4.29332	-0.00105083	-0.00133433	-0.00031205	-0.000273043	0.000387736	0.00201283	0.0382221	-0.000734317	0.00114435	-0.00065706
4.29415	-0.00104645	-0.0013359	-0.000327765	-0.000270948	0.000390371	0.0020465	0.0384216	-0.000736907	0.00121212	-0.000662639
4.29499	-0.00104316	-0.00134095	-0.000342756	-0.000270993	0.000389077	0.0020657	0.0386211	-0.000739496	0.0012366	-0.000666148
4.29582	-0.00104026	-0.0013462	-0.000349386	-0.000270523	0.000387241	0.00206848	0.0388206	-0.000740296	0.00130437	-0.000668552
4.29666	-0.00103652	-0.00134832	-0.000355673	-0.000268688	0.000384912	0.00205678	0.0388187	-0.000740111	0.00140176	-0.000663566
4.29749	-0.00103264	-0.00134805	-0.000362465	-0.000264218	0.000381947	0.00203111	0.0388168	-0.00074084	0.00143008	-0.00065564
4.29832	-0.0010289	-0.00134543	-0.000370411	-0.000261043	0.000377452	0.00199201	0.0388149	-0.00074103	0.00152748	-0.00064962
4.29915	-0.00102827	-0.00134334	-0.000377361	-0.000260127	0.000375522	0.0019425	0.038813	-0.000742774	0.00166386	-0.000645504
4.29999	-0.00103027	-0.00134164	-0.000397079	-0.000261047	0.000371992	0.00188366	0.0386165	-0.000745269	0.00169747	-0.00064235
4.30082	-0.00103464	-0.00134086	-0.000415616	-0.000264412	0.000369217	0.00181354	0.0384199	-0.000745879	0.00183385	-0.000640605
4.30166	-0.00103958	-0.00134348	-0.000435323	-0.000268507	0.000366042	0.00173331	0.0382234	-0.00074929	0.00201319	-0.000640837
4.30249	-0.00104222	-0.00134654	-0.000453864	-0.000270036	0.000365006	0.0016454	0.0380268	-0.000753616	0.00205386	-0.000634808
4.30332	-0.00104172	-0.00134697	-0.000472041	-0.000269471	0.000362207	0.0015502	0.0376556	-0.000757377	0.00223319	-0.000625109
4.30416	-0.00103925	-0.00134732	-0.000483489	-0.000265142	0.000361996	0.00145147	0.0372844	-0.000758127	0.00245661	-0.000614449
4.30499	-0.00103288	-0.00135071	-0.000496076	-0.000259447	0.000361596	0.00134575	0.0369132	-0.000755587	0.00250624	-0.000602755
4.30582	-0.00102641	-0.0013514	-0.000505275	-0.000254177	0.000360466	0.00124246	0.036542	-0.000752952	0.00272966	-0.000589649
4.30666	-0.00102224	-0.00135195	-0.000514545	-0.000249682	0.000358091	0.0011397	0.0360265	-0.000748012	0.00299596	-0.000576899
4.30749	-0.0010201	-0.00135317	-0.000521962	-0.000246387	0.000355386	0.00103864	0.0355111	-0.000740296	0.00305649	-0.000565183
4.30832	-0.0010174	-0.00135649	-0.000527045	-0.000243962	0.000352491	0.000939584	0.0349956	-0.000733991	0.00332279	-0.000547232
4.30916	-0.00101733	-0.00135859	-0.000528123	-0.000243138	0.000349196	0.000849514	0.0344801	-0.000731636	0.00362877	-0.000523072
4.30999	-0.00101709	-0.00136268	-0.000527331	-0.000242008	0.000347361	0.000763749	0.0338572	-0.000728247	0.00370208	-0.000495636
4.31082	-0.00101646	-0.00137015	-0.000523629	-0.000241208	0.000346726	0.000682434	0.0332342	-0.000728387	0.00400806	-0.000464201
4.31166	-0.0010146	-0.00137904	-0.000517592	-0.000239868	0.000349266	0.000605988	0.0326113	-0.000728598	0.00433773	-0.000428201
4.31249	-0.00101194	-0.00138361	-0.0005124	-0.000236268	0.000350277	0.000534578	0.0319884	-0.000730057	0.00442536	-0.000392412
4.31332	-0.00100808	-0.00138676	-0.000510859	-0.000230387	0.000351547	0.000465967	0.0312992	-0.000728907	0.00475503	-0.000354927
4.31416	-0.00100231	-0.00138643	-0.000513617	-0.000219401	0.000350697	0.000404438	0.0306099	-0.000726086	0.00509425	-0.000317187
4.31499	-0.000997678	-0.00138033	-0.000519507	-0.000210886	0.000349048	0.000347613	0.0299207	-0.000715149	0.00519717	-0.000273892
4.31583	-0.000988503	-0.00137556	-0.000528437	-0.000201875	0.000346553	0.000298223	0.0292315	-0.000706659	0.00553639	-0.000225798
4.31666	-0.000976787	-0.00137363	-0.000537981	-0.00019409	0.000346413	0.000254834	0.028514	-0.000695368	0.00586752	-0.000168268
4.31749	-0.000962271	-0.00137258	-0.000545637	-0.00018729	0.000347778	0.000218174	0.0277965	-0.000687627	0.00598606	-0.000105373
4.31833	-0.000946461	-0.00137555	-0.00055119	-0.000182795	0.000352817	0.000184999	0.027079	-0.000679252	0.00631719	-3.36533e-05
4.31916	-0.000923356	-0.00138056	-0.000552876	-0.000175146	0.000356326	0.000157613	0.0263616	-0.000677343	0.00662011	4.14519e-05
4.31999	-0.000898016	-0.00138194	-0.000555162	-0.000166321	0.00036007	0.000133262	0.025651	-0.000672494	0.00675385	0.000120677
4.32083	-0.000869096	-0.00138532	-0.000557159	-0.000156556	0.00036393	0.000112982	0.0249404	-0.000667525	0.00705677	0.000197241
4.32166	-0.000836247	-0.00138763	-0.000555856	-0.000147426	0.0003652	9.63714e-05	0.0242298	-0.000655591	0.00730773	0.000272982
4.32249	-0.000796857	-0.00138968	-0.000551637	-0.000139096	0.000365316	8.12662e-05	0.0235192	-0.000642927	0.00745536	0.000350322
4.32333	-0.000755703	-0.00139174	-0.000549037	-0.000134366	0.000366796	6.77116e-05	0.0228435	-0.000624383	0.00770632	0.000430862
4.32416	-0.000711373	-0.00139255	-0.00054627	-0.000129847	0.000367217	5.79922e-05	0.0221677	-0.000604569	0.0078921	0.000509238
4.32499	-0.000661468	-0.00138905	-0.000543723	-0.000126668	0.000363852	5.19675e-05	0.0214919	-0.000581674	0.00805154	0.000588248
4.32583	-0.000605092	-0.00138662	-0.00054647	-0.000123088	0.000359782	5.02233e-05	0.0208162	-0.000561604	0.00823731	0.000667753
4.32666	-0.000544387	-0.00138075	-0.000553201	-0.000120759	0.000356112	5.26441e-05	0.0201965	-0.000536853	0.00834371	0.000743823
4.32749	-0.000475422	-0.00137472	-0.000561701	-0.000116853	0.000355477	6.03596e-05	0.0195769	-0.000505892	0.00851227	0.000813869
4.32833	-0.000397257	-0.00137371	-0.000570144	-0.000112148	0.000355971	7.04999e-05	0.0189573	-0.000469731	0.00861868	0.000879184
4.32916	-0.000314292	-0.00137328	-0.000576532	-0.000107397	0.000358677	8.15804e-05	0.0183377	-0.00042903	0.00863736	0.000938995
4.33	-0.000226268	-0.00137062	-0.000581801	-0.000102082	0.000365922	9.67804e-05	0.0177866	-0.000376729	0.00881185	0.000993605
4.33083	-0.000131113	-0.00136893	-0.00058593	-9.37767e-05	0.000372957	0.0001169	0.0172355	-0.000318378	0.00883054	0.0010356
4.33166	-3.15585e-05	-0.00136924	-0.000587047	-8.74468e-05	0.000376627	0.000138619	0.0166845	-0.000258873	0.00875964	0.00106667
4.3325	7.19259e-05	-0.00136873	-0.000588283	-8.2717e-05	0.000380438	0.000166574	0.0161334	-0.000194308	0.00893661	0.00108798
4.33333	0.000181856	-0.00137168	-0.000592061	-8.04325e-05	0.000381143	0.000202623	0.0156587	-0.000122024	0.00886572	0.00109366
4.33416	0.000294421	-0.00137859	-0.000594145	-7.96079e-05	0.000378578	0.000240483	0.015184	-4.87248e-05	0.00871116	0.00108608
4.335	0.000409361	-0.00138596	-0.000598231	-7.92325e-05	0.000372578	0.000283118	0.0147093	2.65947e-05	0.00888714	0.00106867
4.33583	0.000521971	-0.00139136	-0.000602751	-8.15624e-05	0.000363283	0.000331964	0.0142346	0.000105349	0.00873259	0.00103827
4.33666	0.000628252	-0.00139267	-0.000604635	-8.48572e-05	0.000356227	0.000385444	0.0138363	0.000185304	0.00850199	0.000996883
4.3375	0.000727522	-0.00138956	-0.000602912	-8.85066e-05	0.000351431	0.000437089	0.0134379	0.000264834	0.00867375	0.000949894
4.33833	0.000814438	-0.00138309	-0.000601471	-9.38715e-05	0.000348845	0.0004965	0.0130396	0.000349069	0.00844315	0.000899444
4.33916	0.000892953	-0.00137945	-0.000593216	-0.000102577	0.000353295	0.000557535	0.0126413	0.000439564	0.00815085	0.000840219
4.34	0.000959729	-0.00137546	-0.000588044	-0.000110742	0.000361674	0.000617065	0.0123172	0.000530413	0.00831552	0.000779819
4.34083	0.00101643	-0.00137536	-0.000583567	-0.000118552	0.000366569	0.000676784	0.011993	0.000626108	0.00802322	0.000714244
4.34166	0.00106128	-0.00137745	-0.000582135	-0.000127232	0.000371369	0.000739539	0.0116689	0.000722673	0.00768491	0.000642409
4.3425	0.00109488	-0.00138096	-0.00058045	-0.000133797	0.000374474	0.000797964	0.0113448	0.000813638	0.00784016	0.000560553
4.34333	0.00111217	-0.00138229	-0.000582779	-0.000141278	0.000373134	0.000851493	0.0110881	0.000895073	0.00750186	0.000478508
4.34417	0.00111914	-0.00138494	-0.000581095	-0.000146548	0.000369534	0.000902434	0.0108315	0.000971023	0.00713323	0.000392697
4.345	0.00110888	-0.00138786	-0.000580763	-0.000152618	0.000369674	0.000947539	0.0105748	0.0010366	0.00727733	0.000305967
4.34583	0.00108608	-0.00139008	-0.000578845	-0.000156643	0.000371579	0.000987114	0.0103182	0.00109384	0.0069087	0.000218932
4.34666	0.00105017	-0.00139249	-0.00057688	-0.000160668	0.00036972	0.00101942	0.0101216	0.00114045	0.00652563	0.000138108
4.3475	0.00100297	-0.00139347	-0.000575755	-0.000163117	0.00037134	0.0010478	0.00992495	0.00118377	0.00665746	5.82025e-05
4.34833	0.000943374	-0.00139149	-0.00057155	-0.000168272	0.000373856	0.00106939	0.00972833	0.00121181	0.0062744	-1.90221e-05
4.34917	0.000878034	-0.00138759	-0.000568383	-0.000172366	0.000375266	0.00108316	0.00953171	0.00122897	0.00589002	-8.96572e-05
4.35	0.000805093	-0.00138496	-0.000563607	-0.000176461	0.000373996	0.00108756	0.00938545	0.0012276	0.00600901	-0.000153657
4.35083	0.000723963	-0.00138384	-0.000557098	-0.000182766	0.000373761	0.00108533	0.0092392	0.00121407	0.00562463	-0.000212717
4.35167	0.000636834	-0.00138577	-0.000548141	-0.000186742	0.00037108	0.00107104	0.00909295	0.00118061	0.00525087	-0.000265212
4.3525	0.000542434	-0.00139058	-0.000546658	-0.000184672	0.00036687	0.00104874	0.00894669	0.00114064	0.00535695	-0.000309822
4.35333	0.000443939	-0.00139549	-0.000539401	-0.000180436	0.00036207	0.00101716	0.00884256	0.00108732	0.0049832	-0.000351022
4.35417	0.000340244	-0.00139771	-0.000535062	-0.000175142	0.000359246	0.000979823	0.00873843	0.00102975	0.00462879	-0.000388997
4.355	0.000235304	-0.00139802	-0.000532852	-0.000168671	0.000358021	0.000932673	0.0086343	0.00096424	0.0047223	-0.000423913
4.35583	0.000135258	-0.00139415	-0.00052989	-0.000163142	0.000355101	0.000885403	0.00853017	0.00088876	0.0043679	-0.000455323
4.35667	3.99882e-05	-0.00138862	-0.000522324	-0.000162647	0.000355077	0.000830697	0.00845861	0.000803444	0.00404274	-0.000484948
4.3575	-5.54468e-05	-0.00138187	-0.000517027	-0.000166057	0.000353407	0.000774532	0.00838704	0.000715399	0.00412441	-0.000508948
4.35834	-0.000144317	-0.00137866	-0.000509442	-0.000167517	0.000351171	0.000717097	0.00831548	0.000622413	0.00379924	-0.000528948
4.35917	-0.000228457	-0.00137299	-0.000499783	-0.000167232	0.000349147	0.000659708	0.00824391	0.000525262	0.0035043	-0.000545678
4.36	-0.000315047	-0.00137078	-0.000490009	-0.000163678	0.000351452	0.000599048	0.00819739	0.000433852	0.0035751	-0.000558808
4.36083	-0.000396647	-0.00137055	-0.000479557	-0.000158053	0.000350957	0.000541238	0.00815087	0.000341427	0.00328016	-0.000571653
4.36167	-0.000468977	-0.00137227	-0.000468639	-0.000149699	0.000350697	0.000483497	0.00810434	0.000249378	0.00302047	-0.000585723
4.3625	-0.000537801	-0.00137284	-0.000456072	-0.000142404	0.000352202	0.000425522	0.00805782	0.000160269	0.00308149	-0.000600783
4.36334	-0.000599121	-0.00137607	-0.000444208	-0.000134029	0.000354017	0.000370322	0.00802904	7.70895e-05	0.0028218	-0.000614668
4.36417	-0.000650226	-0.00137699	-0.000434012	-0.000125233	0.000352351	0.000319662	0.00800027	-2.60531e-06	0.00259605	-0.000631917
4.365	-0.000695377	-0.00137899	-0.00042351	-0.000113187	0.000352095	0.000268908	0.00797149	-7.54508e-05	0.0026485	-0.000642036
4.36584	-0.000738292	-0.0013821	-0.000413344	-0.000100907	0.000352309	0.000222128	0.00794271	-0.000143801	0.00242274	-0.000648251
4.36667	-0.000774973	-0.00138531	-0.00040602	-8.61313e-05	0.000350899	0.000178644	0.00792654	-0.000207352	0.00223033	-0.000654886
4.3675	-0.000808288	-0.00138971	-0.000397958	-7.38261e-05	0.000350734	0.000137514	0.00791036	-0.000269418	0.00227539	-0.000656672
4.36834	-0.000837959	-0.00139719	-0.000388053	-6.32365e-05	0.000349814	9.87596e-05	0.00789418	-0.000329109	0.00208298	-0.000654647
4.36917	-0.000866713	-0.00140076	-0.0003801	-5.91416e-05	0.000350425	6.28051e-05	0.00787801	-0.000384449	0.00191904	-0.000659777
4.37	-0.000888173	-0.00140336	-0.000373824	-5.42468e-05	0.00035087	3.08505e-05	0.00786915	-0.000432825	0.00195781	-0.000663847
4.37084	-0.000908127	-0.00140563	-0.000363736	-5.14222e-05	0.00035181	1.5557e-06	0.00786029	-0.00047626	0.00179387	-0.000667871
4.37167	-0.000926247	-0.00140638	-0.000356648	-4.6717e-05	0.000351645	-2.47742e-05	0.00785143	-0.000513958	0.0016588	-0.000677871
4.3725	-0.000945942	-0.00140567	-0.000352294	-4.10468e-05	0.00035414	-4.81846e-05	0.00784257	-0.000546243	0.00169231	-0.000685777
4.37334	-0.000960247	-0.00140721	-0.000348778	-3.38715e-05	0.000356446	-6.72651e-05	0.00783865	-0.000574457	0.00155724	-0.000691187
4.37417	-0.000973517	-0.00140871	-0.000344149	-2.7191e-05	0.00035574	-8.48157e-05	0.00783473	-0.000601282	0.00144602	-0.000696362
4.375	-0.000983892	-0.0014089	-0.000346319	-2.07456e-05	0.00035341	-9.77767e-05	0.0078308	-0.000623801	0.00147523	-0.000697162
4.37584	-0.000989373	-0.00140872	-0.000349189	-1.80157e-05	0.000352351	-0.000110292	0.00782688	-0.000645212	0.00136402	-0.000696198
4.37667	-0.000990313	-0.0014078	-0.000351714	-1.4791e-05	0.000349856	-0.000120878	0.00782471	-0.000659236	0.00127417	-0.000696198
4.37751	-0.000992878	-0.00140745	-0.000357354	-1.05066e-05	0.000347031	-0.000129043	0.00782255	-0.000674766	0.00129991	-0.000695373
4.37834	-0.000994948	-0.00140667	-0.00036803	-8.26759e-06	0.000346207	-0.000136078	0.00782038	-0.000685237	0.00121007	-0.000696313
4.37917	-0.000999583	-0.00140636	-0.000377308	-6.92341e-06	0.000349217	-0.000140808	0.00781822	-0.000693517	0.00113752	-0.000699629
4.38001	-0.00100798	-0.00140582	-0.000387308	-5.60392e-06	0.000352087	-0.000144738	0.00781667	-0.000700598	0.0011605	-0.000701839
4.38084	-0.00101716	-0.00140836	-0.000400915	-6.04937e-06	0.000356252	-0.000145703	0.00781512	-0.000710383	0.00108795	-0.000703039
4.38167	-0.00102598	-0.00140801	-0.000413299	-7.34418e-06	0.000360112	-0.000147773	0.00781358	-0.000716804	0.00103083	-0.000701839
4.38251	-0.00103212	-0.00140731	-0.000421219	-8.3338e-06	0.000366182	-0.000150198	0.00781203	-0.000724685	0.00105166	-0.000700334
4.38334	-0.00103527	-0.0014056	-0.000429991	-8.52341e-06	0.000371712	-0.000154787	0.00780934	-0.000734565	0.00099454	-0.000697983
4.38417	-0.00103313	-0.00140789	-0.000436867	-5.46759e-06	0.000374652	-0.000159496	0.00780665	-0.000743975	0.000948012	-0.000697278
4.38501	-0.00102951	-0.0014022	-0.000442085	-2.05721e-06	0.000375968	-0.000164111	0.00780396	-0.000753716	0.000967164	-0.000696222
4.38584	-0.00102446	-0.00139929	-0.000443607	-1.25721e-06	0.000377308	-0.000166605	0.00780127	-0.000761645	0.000920635	-0.000701612
4.38667	-0.00102244	-0.00139667	-0.00044884	-1.06759e-06	0.000374578	-0.0001675	0.00779815	-0.000767484	0.000885117	-0.000706907
4.38751	-0.00102053	-0.00139745	-0.000451591	-2.67591e-07	0.000369213	-0.000165616	0.00779503	-0.000772569	0.000902998	-0.000708107
4.38834	-0.00102373	-0.00139448	-0.000456097	-4.71304e-06	0.000366532	-0.000166931	0.00770298	-0.000773323	0.00086748	-0.000706766
4.38917	-0.0010247	-0.00139785	-0.000460825	-7.41822e-06	0.000366887	-0.000169377	0.00769699	-0.000771913	0.000841392	-0.000706696
4.39001	-0.00102797	-0.00139545	-0.000470822	-9.58316e-06	0.000367217	-0.000172647	0.00769099	-0.000771323	0.00085839	-0.000701896
4.39084	-0.00102865	-0.00139392	-0.000477332	-1.14676e-05	0.000370792	-0.000176177	0.007685	-0.000770239	0.000832301	-0.000700721
4.39168	-0.00103006	-0.00139077	-0.000486782	-1.60572e-05	0.000378462	-0.000180977	0.0076775	-0.000764144	0.000815126	-0.000704416
4.39251	-0.00103027	-0.00138638	-0.000493649	-1.86468e-05	0.000383848	-0.000179942	0.00767	-0.000763299	0.000831593	-0.000714956
4.39334	-0.00103344	-0.00138094	-0.000496916	-2.29066e-05	0.000388058	-0.000176577	0.0076625	-0.000764758	0.000814417	-0.000724577
4.39418	-0.00103718	-0.00138444	-0.000497515	-2.81767e-05	0.000391234	-0.000172882	0.007655	-0.000768099	0.000807577	-0.000734927
4.39501	-0.00104071	-0.00138838	-0.000499636	-3.1752e-05	0.000393279	-0.000169422	0.0076457	-0.000774169	0.000823892	-0.000738338
4.39584	-0.00104441	-0.00139179	-0.000496552	-3.64325e-05	0.000390549	-0.000164857	0.00763641	-0.000785084	0.000817052	-0.000738808
4.39668	-0.0010494	-0.00140111	-0.000492392	-3.96079e-05	0.000388904	-0.000163492	0.00762712	-0.00078906	0.000820843	-0.000733773
4.39751	-0.00105029	-0.00141227	-0.000485936	-4.2313e-05	0.000385258	-0.000162857	0.00761782	-0.00079146	0.000837426	-0.000727492
4.39834	-0.00104982	-0.00141903	-0.000473633	-4.58182e-05	0.000382083	-0.000162787	0.00760633	-0.000792874	0.000841217	-0.000723092
4.39918	-0.00104919	-0.0014245	-0.000457083	-5.12533e-05	0.000376932	-0.000164177	0.00759483	-0.000791629	0.000855669	-0.000723468
4.40001	-0.00104902	-0.00143016	-0.000437837	-5.59832e-05	0.000376041	-0.000167001	0.00758334	-0.000788503	0.000872955	-0.000722643
4.40084	-0.00104646	-0.00143103	-0.000415627	-6.14182e-05	0.000375736	-0.000169356	0.00757185	-0.000790362	0.000887407	-0.000722783
4.40168	-0.00104606	-0.0014291	-0.000393196	-6.50182e-05	0.000378866	-0.000174251	0.00755729	-0.000795162	0.000912123	-0.000721653
4.40251	-0.00104462	-0.00142932	-0.000371167	-6.82182e-05	0.000381621	-0.000180886	0.00754274	-0.000797987	0.00093055	-0.000718738
4.40334	-0.0010434	-0.00143008	-0.000343916	-7.1113e-05	0.000386116	-0.000184981	0.00752819	-0.000801566	0.000955266	-0.000712857
4.40418	-0.00104189	-0.00143131	-0.000317626	-7.50429e-05	0.000387786	-0.000187686	0.00751364	-0.000806601	0.000990357	-0.000708247
4.40501	-0.00103992	-0.00143272	-0.000291048	-8.01027e-05	0.00038781	-0.000192201	0.00749462	-0.000806416	0.00101036	-0.000706837
4.40585	-0.00103848	-0.0014346	-0.000266321	-8.41975e-05	0.00038873	-0.000193942	0.00747561	-0.00080296	0.00104546	-0.000704766
4.40668	-0.00103752	-0.00143582	-0.000241623	-8.8878e-05	0.000388025	-0.000192977	0.0074566	-0.000801455	0.00108776	-0.000701801
4.40751	-0.00103514	-0.00143612	-0.000223306	-9.23832e-05	0.00038732	-0.000191727	0.00743759	-0.00079929	0.00110974	-0.000699026
4.40834	-0.0010355	-0.00143746	-0.000205734	-9.44987e-05	0.000390449	-0.000190057	0.00741429	-0.00079463	0.00115204	-0.000696321
4.40918	-0.00103743	-0.00143926	-0.000189233	-9.77689e-05	0.000391579	-0.000185752	0.00739098	-0.000790275	0.00119895	-0.000690346
4.41001	-0.00103943	-0.00144361	-0.000170225	-0.000102759	0.000389955	-0.000180107	0.00736768	-0.000788226	0.00122318	-0.000686721
4.41085	-0.00104409	-0.00144786	-0.000155422	-0.000109348	0.00038939	-0.000176766	0.00734437	-0.000780766	0.00127009	-0.000686977
4.41168	-0.0010487	-0.00145231	-0.000139019	-0.000118668	0.000388235	-0.000172556	0.0073165	-0.000775401	0.00131917	-0.000690008
4.41251	-0.00104771	-0.00145269	-0.000124577	-0.000127352	0.00038341	-0.000169546	0.00728863	-0.000774626	0.00134582	-0.000694499
4.41335	-0.00104775	-0.00145257	-0.000110194	-0.000134342	0.000383526	-0.00016837	0.00726076	-0.000776321	0.00139491	-0.00069826
4.41418	-0.00104523	-0.00144945	-0.000100855	-0.000141942	0.000385736	-0.000169125	0.00723289	-0.000779711	0.00144283	-0.000701646
4.41501	-0.00104024	-0.00144259	-9.32694e-05	-0.000144696	0.000386042	-0.000170065	0.00720089	-0.000787546	0.00147197	-0.000706916
4.41585	-0.00103876	-0.0014342	-9.07311e-05	-0.000146061	0.000385806	-0.00017251	0.00716889	-0.000793216	0.00151989	-0.000708681
4.41668	-0.0010416	-0.00143116	-9.20156e-05	-0.000146391	0.000387501	-0.000169851	0.00713689	-0.000794036	0.00156222	-0.000708445
4.41751	-0.001044	-0.00142746	-0.000104175	-0.000146861	0.000385881	-0.000165826	0.00710489	-0.000792317	0.00159378	-0.00071101
4.41835	-0.00104833	-0.00142422	-0.00011994	-0.000145826	0.000382116	-0.000160531	0.00706869	-0.000788808	0.0016361	-0.000715765
4.41918	-0.00105306	-0.00142486	-0.000135399	-0.000144531	0.000378775	-0.000156626	0.00703249	-0.000783794	0.00167106	-0.000717319
4.42001	-0.00105572	-0.00142726	-0.000152463	-0.000141942	0.000377151	-0.00015077	0.00699629	-0.000778334	0.00170482	-0.000719134
4.42085	-0.00105535	-0.00142634	-0.000171817	-0.000139047	0.000375996	-0.000147385	0.00696009	-0.000779348	0.00173977	-0.000722618
4.42168	-0.00105288	-0.00142731	-0.00018631	-0.000135257	0.000373192	-0.000144749	0.00692124	-0.000780668	0.0017657	-0.000725443
4.42251	-0.00104968	-0.00142872	-0.000200116	-0.000128762	0.000378322	-0.00013936	0.0068824	-0.000780647	0.00180137	-0.000724173
4.42335	-0.00104584	-0.00142993	-0.000216174	-0.000122573	0.000384087	-0.00013204	0.00684355	-0.000781756	0.0018273	-0.000720903
4.42418	-0.00104297	-0.00143098	-0.000236104	-0.000117113	0.000387666	-0.000125026	0.0068047	-0.000786251	0.0018412	-0.000717018
4.42502	-0.00103897	-0.00143219	-0.000253828	-0.000109208	0.00039061	-0.000116577	0.00676352	-0.000787731	0.0018784	-0.000712569
4.42585	-0.00103641	-0.00143412	-0.000274668	-0.000101608	0.000395649	-0.000110482	0.00672235	-0.000790012	0.00189229	-0.000708944
4.42668	-0.00103457	-0.00143562	-0.000293722	-9.74429e-05	0.000392355	-0.000105401	0.00668117	-0.000793187	0.00189307	-0.000703934
4.42752	-0.00103297	-0.00143643	-0.000311444	-9.30676e-05	0.00038586	-0.000102696	0.00663999	-0.000794338	0.00193131	-0.000705958
4.42835	-0.00102909	-0.00143678	-0.000316827	-8.62923e-05	0.000383996	-0.000102696	0.00659748	-0.000792903	0.00193208	-0.000704762
4.42918	-0.00103149	-0.00143835	-0.000316602	-8.04325e-05	0.000384557	-0.000103826	0.00655497	-0.000788998	0.00191976	-0.000704366
4.43002	-0.00103382	-0.00143969	-0.000306223	-7.64572e-05	0.000384623	-0.000101826	0.00651245	-0.000788507	0.00195854	-0.000703921
4.43085	-0.00103699	-0.00144159	-0.00029313	-6.97273e-05	0.000389304	-0.000102251	0.00646994	-0.000785686	0.00194622	-0.000705731
4.43168	-0.00104024	-0.00144345	-0.000272186	-6.24325e-05	0.000394244	-0.000100416	0.00642695	-0.000787805	0.00191967	-0.000703612
4.43252	-0.00104386	-0.00144832	-0.000255442	-5.62676e-05	0.000398574	-9.81105e-05	0.00638396	-0.0007919	0.00195845	-0.000704478
4.43335	-0.00104332	-0.00145002	-0.000238186	-5.08325e-05	0.000400128	-9.76404e-05	0.00634098	-0.00079743	0.00193189	-0.000706004
4.43418	-0.00103998	-0.00144885	-0.000223181	-4.4078e-05	0.000401283	-9.83209e-05	0.00629799	-0.000796226	0.00189223	-0.000707414
4.43502	-0.00103761	-0.0014465	-0.000203188	-3.90429e-05	0.000400273	-9.76365e-05	0.00625587	-0.000796082	0.00193045	-0.000706004
4.43585	-0.00103556	-0.00144472	-0.000188851	-3.4878e-05	0.000398132	-9.82923e-05	0.00621376	-0.000792692	0.00189079	-0.000705769
4.43668	-0.00103389	-0.00143804	-0.000166737	-3.1678e-05	0.000396062	-9.99585e-05	0.00617165	-0.000786268	0.00183983	-0.000707088
4.43752	-0.0010358	-0.00143666	-0.000141811	-2.63832e-05	0.000394157	-9.97195e-05	0.00612954	-0.000777162	0.001877	-0.000708008
4.43835	-0.00104173	-0.00143812	-0.000110485	-2.3913e-05	0.000392627	-9.91299e-05	0.00608853	-0.000776366	0.00182603	-0.000710408
4.43919	-0.00104493	-0.00144035	-7.67175e-05	-1.96078e-05	0.000391003	-9.76e-05	0.00604753	-0.000777521	0.00176687	-0.000715608
4.44002	-0.00104883	-0.00144009	-2.9763e-05	-1.56325e-05	0.000389638	-9.58598e-05	0.00600652	-0.000778486	0.00180256	-0.000719303
4.44085	-0.00105114	-0.00144243	1.80143e-05	-1.2717e-05	0.000387683	-9.58637e-05	0.00596551	-0.000785921	0.0017434	-0.000724268
4.44169	-0.0010533	-0.0014402	7.14689e-05	-1.44364e-05	0.000382858	-9.66676e-05	0.00592715	-0.000798107	0.00167842	-0.000725938
4.44252	-0.00105238	-0.00143624	0.000122848	-1.49559e-05	0.000377304	-9.76118e-05	0.0058888	-0.000805303	0.00171233	-0.000725443
4.44335	-0.00105396	-0.00143481	0.000174433	-1.58508e-05	0.000372529	-0.000102486	0.00585044	-0.000809443	0.00164735	-0.000726359
4.44419	-0.00105549	-0.00143263	0.000219694	-2.00858e-05	0.000371753	-0.000108535	0.00581208	-0.000816173	0.0015808	-0.000728804
4.44502	-0.00105678	-0.00143034	0.000263296	-2.4391e-05	0.000370108	-0.000111005	0.00577618	-0.000819513	0.00161273	-0.000729579
4.44585	-0.00105582	-0.00143104	0.000300137	-2.66014e-05	0.000372367	-0.000117216	0.00574028	-0.000816878	0.00154618	-0.000734379
4.44669	-0.00105648	-0.00143241	0.00033497	-3.18014e-05	0.000373192	-0.000121991	0.00570438	-0.000817398	0.00148038	-0.000738804
4.44752	-0.00105514	-0.00143022	0.00036235	-3.9991e-05	0.000375027	-0.000127096	0.00566848	-0.000818478	0.00151028	-0.000742643
4.44835	-0.00105208	-0.00143294	0.0003828	-4.84858e-05	0.000372367	-0.000131261	0.00563541	-0.000815888	0.00144448	-0.000745797
4.44919	-0.00104998	-0.00143549	0.000392733	-5.62053e-05	0.000372132	-0.000139451	0.00560235	-0.000808643	0.00137758	-0.000747447
4.45002	-0.00105005	-0.00143533	0.000394816	-6.63702e-05	0.000372487	-0.000143735	0.00556928	-0.000805303	0.00140541	-0.000751282
4.45085	-0.00104815	-0.00143533	0.000390719	-7.59702e-05	0.000375171	-0.000149455	0.00553622	-0.000799962	0.00133851	-0.000752717
4.45169	-0.00104911	-0.00143591	0.00038167	-8.31209e-05	0.000375975	-0.000151879	0.00550581	-0.000796787	0.00127315	-0.000752952
4.45252	-0.0010505	-0.00143252	0.000367202	-8.86014e-05	0.000378025	-0.00015475	0.00547541	-0.000797987	0.00129887	-0.000754507
4.45336	-0.00105097	-0.00143079	0.000348936	-9.50468e-05	0.000376074	-0.00015609	0.005445	-0.000804997	0.00123352	-0.000753377
4.45419	-0.00105008	-0.00142984	0.000327873	-9.99871e-05	0.000372499	-0.00016037	0.00541459	-0.000809348	0.00117148	-0.000744271
4.45502	-0.00105118	-0.00142874	0.000301012	-0.000104527	0.000366074	-0.000164156	0.00538751	-0.000814264	0.00119515	-0.000737472
4.45585	-0.00104909	-0.00142924	0.000265793	-0.000110503	0.000362025	-0.000169496	0.00536043	-0.000814359	0.00113312	-0.000730366
4.45669	-0.00104758	-0.00143006	0.000229301	-0.000117303	0.000357975	-0.000173636	0.00533335	-0.000811323	0.00107197	-0.000722177
4.45752	-0.00104768	-0.0014267	0.000191496	-0.000123303	0.000358561	-0.000175612	0.00530626	-0.000806173	0.00109363	-0.000719612
4.45836	-0.00104996	-0.00142694	0.000148378	-0.000129703	0.000357407	-0.000173352	0.00528234	-0.000803587	0.00103248	-0.000723801
4.45919	-0.00105415	-0.00142843	0.000103876	-0.000135657	0.000359312	-0.000173422	0.00525842	-0.000801142	0.000974254	-0.000728461
4.46002	-0.00105653	-0.00142938	6.55445e-05	-0.000140907	0.000363357	-0.000172222	0.00523449	-0.000804717	0.000993936	-0.000735426
4.46086	-0.00106105	-0.00143227	2.8061e-05	-0.000146296	0.000364603	-0.000171562	0.00521057	-0.000809212	0.000935708	-0.000743756
4.46169	-0.00106373	-0.00143913	-5.18022e-06	-0.000151191	0.000365708	-0.000170552	0.00518957	-0.000813822	0.000884748	-0.000746581
4.46252	-0.00106296	-0.00144148	-3.07854e-05	-0.000156346	0.000367613	-0.000172012	0.00516857	-0.000818927	0.000902622	-0.000748886
4.46336	-0.00106122	-0.00144196	-5.03276e-05	-0.000160416	0.000370013	-0.000170272	0.00514757	-0.000820952	0.000851662	-0.000747521
4.46419	-0.00106091	-0.00144246	-6.62987e-05	-0.000163566	0.000372178	-0.000168956	0.00512657	-0.000820036	0.00080534	-0.000746556
4.46502	-0.00105872	-0.0014422	-7.74163e-05	-0.000169752	0.000375732	-0.000167616	0.00510823	-0.000818907	0.000821609	-0.000744721
4.46586	-0.0010566	-0.00144042	-8.70247e-05	-0.000177727	0.000378627	-0.00016804	0.0050899	-0.000821001	0.000775287	-0.000744131
4.46669	-0.00105345	-0.00144282	-9.18032e-05	-0.000182618	0.000386557	-0.000168416	0.00507156	-0.000822766	0.000732721	-0.000742907
4.46753	-0.00105065	-0.00144369	-9.22139e-05	-0.000188804	0.000392017	-0.000171121	0.00505323	-0.000829331	0.000747523	-0.000743612
4.46836	-0.00104761	-0.00144368	-8.71544e-05	-0.000195344	0.000399992	-0.000173661	0.00503825	-0.000832107	0.000704957	-0.000742457
4.46919	-0.00104538	-0.00144241	-7.87609e-05	-0.000199039	0.000407497	-0.000177331	0.00502328	-0.000832931	0.000667846	-0.000737233
4.47002	-0.00104472	-0.0014401	-6.47197e-05	-0.000203039	0.000416062	-0.000179966	0.0050083	-0.000829331	0.000681338	-0.000733538
4.47086	-0.00104653	-0.00143289	-4.81814e-05	-0.000207629	0.000422438	-0.000181356	0.00499332	-0.000824251	0.000644227	-0.000724927
4.47169	-0.00104744	-0.00142737	-3.04934e-05	-0.000213653	0.000427353	-0.00018284	0.00498047	-0.000814721	0.000611555	-0.000718622
4.47253	-0.00104782	-0.00142516	-1.43941e-05	-0.000217348	0.000425473	-0.000184205	0.00496762	-0.000813026	0.00062391	-0.000713517
4.47336	-0.00104942	-0.00142608	4.66494e-06	-0.000220808	0.000423003	-0.0001835	0.00495477	-0.000815471	0.000591238	-0.000713447
4.47419	-0.00104862	-0.00142721	2.55899e-05	-0.000220268	0.000417262	-0.000185265	0.00494191	-0.000819917	0.00056062	-0.000708812
4.47503	-0.00104881	-0.00142869	4.5124e-05	-0.000221632	0.000411427	-0.000185335	0.00493077	-0.000821913	0.000571946	-0.000711517
4.47586	-0.00104996	-0.00143112	6.9225e-05	-0.000219068	0.000409217	-0.000187075	0.00491963	-0.000829934	0.000541329	-0.000715868
4.47669	-0.00105128	-0.00142759	9.80454e-05	-0.000218573	0.000411687	-0.000187405	0.00490849	-0.000833509	0.000514601	-0.000716668
4.47753	-0.00104978	-0.00142232	0.000129325	-0.000219229	0.000412182	-0.000189711	0.00489735	-0.000832874	0.000524997	-0.000720008
4.47836	-0.00104931	-0.00142065	0.000164259	-0.00022459	0.000415642	-0.000188346	0.0048878	-0.000830239	0.000498269	-0.000728218
4.47919	-0.00104997	-0.00142322	0.000211257	-0.00022821	0.000415856	-0.000187805	0.00487825	-0.000831158	0.000475978	-0.000732829
4.48003	-0.00105117	-0.00142674	0.000265288	-0.000230796	0.00041287	-0.00018477	0.00486871	-0.000828408	0.000485594	-0.000735864
4.48086	-0.00105281	-0.00143578	0.000328759	-0.000233736	0.00040979	-0.000183075	0.00485916	-0.000824292	0.000463304	-0.000743604
4.48169	-0.00105679	-0.00144271	0.00040066	-0.00023301	0.00040532	-0.000181781	0.00485097	-0.000824977	0.000444205	-0.000747274
4.48253	-0.0010594	-0.00144688	0.000483173	-0.000231369	0.000399295	-0.000180556	0.00484278	-0.000826601	0.000453178	-0.000747934
4.48336	-0.00105822	-0.00144855	0.000569749	-0.000230268	0.000397951	-0.000179566	0.00483459	-0.000827426	0.000434079	-0.000748264
4.48419	-0.00105612	-0.00144895	0.000661245	-0.000231542	0.000398041	-0.000179942	0.0048264	-0.000827896	0.000418022	-0.000748759
4.48503	-0.00105262	-0.00144623	0.000757781	-0.000231216	0.000397122	-0.000179117	0.00481975	-0.000834461	0.000426466	-0.000743983
4.48586	-0.00105142	-0.00144511	0.000863821	-0.000228016	0.000397638	-0.000177022	0.0048131	-0.000833871	0.000410409	-0.000741208
4.4867	-0.00105034	-0.00144641	0.000975083	-0.000223001	0.000400578	-0.000177257	0.00480644	-0.000831917	0.00039757	-0.000740503
4.48753	-0.00105189	-0.00144757	0.00109014	-0.000219447	0.000399402	-0.000178057	0.00479979	-0.000828762	0.000405602	-0.000740082
4.48836	-0.00105194	-0.00144769	0.00121089	-0.000214717	0.000400862	-0.000175822	0.00479382	-0.000827513	0.000392764	-0.000741566
4.4892	-0.00105446	-0.00145088	0.00133487	-0.000213822	0.000402462	-0.000174998	0.00478785	-0.000821509	0.00038222	-0.000741801
4.49003	-0.00105312	-0.00145752	0.00145249	-0.000217492	0.000404487	-0.000175703	0.00478188	-0.00081819	0.000389942	-0.000741001
4.49086	-0.00105145	-0.00146133	0.00156326	-0.000224433	0.000404912	-0.000175773	0.00477591	-0.000818825	0.000379399	-0.000738672
4.4917	-0.00105042	-0.00146532	0.00166742	-0.000229703	0.000407901	-0.000175208	0.00477101	-0.0008192	0.000370073	-0.000737682
4.49253	-0.001051	-0.00146967	0.00175884	-0.000235913	0.000410351	-0.000176597	0.0047661	-0.00081739	0.000377549	-0.000733917
4.49336	-0.00105015	-0.00147145	0.00183397	-0.000238713	0.0004148	-0.000176082	0.0047612	-0.000816474	0.000368223	-0.000737472
4.4942	-0.0010525	-0.00146855	0.00189525	-0.000238973	0.00042052	-0.000173872	0.0047563	-0.000819723	0.000359126	-0.000742272
4.49503	-0.00105511	-0.00146794	0.00193983	-0.000237562	0.00043186	-0.000169686	0.00475313	-0.000818829	0.000366381	-0.000746107
4.49586	-0.00105676	-0.00146775	0.00196454	-0.000233917	0.00044193	-0.000163781	0.00474995	-0.000821513	0.000357283	-0.000747752
4.4967	-0.00105669	-0.00146815	0.00196835	-0.000230037	0.000453386	-0.000156016	0.00474678	-0.000826338	0.000350857	-0.000750243
4.49753	-0.00105895	-0.00146944	0.00195462	-0.000226977	0.000463971	-0.00014891	0.0047436	-0.000831892	0.000357945	-0.000746804
4.49836	-0.0010585	-0.00147258	0.00192085	-0.000223612	0.000473617	-0.000142935	0.00469996	-0.000832057	0.000351518	-0.000740919
4.4992	-0.0010582	-0.00147325	0.00186708	-0.000220152	0.000479712	-0.000135146	0.00469698	-0.000835166	0.000344206	-0.000737695
4.50003	-0.00105909	-0.00147401	0.00179679	-0.000219117	0.000487077	-0.000130511	0.00469401	-0.000834931	0.00035116	-0.000735555
4.50087	-0.00106182	-0.00147834	0.0017133	-0.000214717	0.000492301	-0.00012724	0.00469017	-0.000832366	0.000343848	-0.000731319
4.5017	-0.00106225	-0.00148238	0.00161369	-0.000211542	0.000496821	-0.000122581	0.00468633	-0.000828861	0.000336229	-0.000727509
4.50253	-0.00106542	-0.00148603	0.00150345	-0.000206366	0.00050221	-0.000117896	0.00468248	-0.000825735	0.000343022	-0.000726123
4.50337	-0.00106705	-0.00148917	0.00138449	-0.000200366	0.000507881	-0.000111001	0.00467864	-0.000821946	0.000335403	-0.000725253
4.5042	-0.00106691	-0.00149114	0.00125996	-0.000194436	0.000513151	-9.76118e-05	0.00467338	-0.000819005	0.000328054	-0.000722853
4.50503	-0.00106667	-0.00148729	0.00113101	-0.000188412	0.00052254	-7.84572e-05	0.00466813	-0.00081651	0.000334681	-0.000723233
4.50587	-0.00106684	-0.00148448	0.0010023	-0.000183327	0.000531575	-5.61273e-05	0.00466287	-0.000813026	0.000327332	-0.000727187
4.5067	-0.00106369	-0.00148087	0.000873631	-0.000178103	0.000535786	-2.78676e-05	0.00465761	-0.000811212	0.00032151	-0.000727727
4.50753	-0.00106543	-0.00148011	0.000753589	-0.000173113	0.000540491	1.68696e-06	0.00465047	-0.000807847	0.000328005	-0.000729562
4.50837	-0.0010682	-0.00148198	0.000636038	-0.000168053	0.000544421	3.34766e-05	0.00464333	-0.000808222	0.000322182	-0.000732857
4.5092	-0.00106968	-0.00148622	0.000524441	-0.000163278	0.000543736	6.71013e-05	0.00463618	-0.000811068	0.000313802	-0.000733983
4.51003	-0.0010705	-0.00148858	0.000418985	-0.000156362	0.000541947	0.000106066	0.00462904	-0.000815703	0.000320141	-0.000731534
4.51087	-0.00107125	-0.00149245	0.0003212	-0.000149397	0.000541477	0.000149031	0.00462133	-0.000823938	0.000311761	-0.000732239
4.5117	-0.00106746	-0.00149412	0.000224897	-0.000144717	0.000538817	0.000201901	0.00461361	-0.000833253	0.000307886	-0.000729394
4.51253	-0.00106323	-0.00149219	0.000137562	-0.000138507	0.000535967	0.000262652	0.00460589	-0.000839018	0.000314106	-0.000724523
4.51337	-0.00106123	-0.00148918	5.75195e-05	-0.000132107	0.000530743	0.000328908	0.00459817	-0.000842453	0.000310231	-0.000722903
4.5142	-0.00105956	-0.00148669	-1.54237e-05	-0.000124247	0.000524013	0.000402908	0.0045896	-0.000844783	0.000308305	-0.000722057
4.51504	-0.00105546	-0.00148452	-8.04072e-05	-0.000115492	0.000516623	0.000488623	0.00458102	-0.000845394	0.000314533	-0.000719587
4.51587	-0.00105412	-0.00148431	-0.00013869	-0.000103373	0.000511493	0.000586128	0.00457244	-0.000843818	0.000312607	-0.000717488
4.5167	-0.00105342	-0.00148489	-0.000188979	-9.41234e-05	0.000503283	0.000700929	0.00456387	-0.000841208	0.000313114	-0.000712519
4.51753	-0.00105081	-0.00148342	-0.000232972	-8.32741e-05	0.000494508	0.000839423	0.00455429	-0.000838833	0.000319439	-0.000705291
4.51837	-0.00104733	-0.00148185	-0.000270466	-7.71338e-05	0.000486202	0.00100766	0.00454471	-0.000836057	0.000319947	-0.000695852
4.5192	-0.00104702	-0.00147856	-0.000303147	-7.39585e-05	0.000478957	0.00120185	0.00453514	-0.000829496	0.000322267	-0.000684132
4.52004	-0.00104945	-0.00147283	-0.000325406	-7.32078e-05	0.000467712	0.00143098	0.00452556	-0.000825381	0.000328777	-0.000672747
4.52087	-0.00104966	-0.00146735	-0.000345758	-7.19871e-05	0.000458796	0.00169851	0.00451536	-0.000820816	0.000331097	-0.000666775
4.5217	-0.00104909	-0.00146841	-0.000362652	-7.37066e-05	0.00045548	0.00200886	0.00450516	-0.000818181	0.000337989	-0.000657674
4.52254	-0.00105173	-0.00146912	-0.000374092	-7.14715e-05	0.00045167	0.00236656	0.00449496	-0.000815546	0.000344817	-0.000653538
4.52337	-0.00105133	-0.0014699	-0.000381628	-6.69767e-05	0.000447365	0.00278693	0.00448476	-0.000814556	0.000351708	-0.000654082
4.5242	-0.00105029	-0.00147209	-0.000392723	-5.9352e-05	0.000447035	0.00327573	0.00447378	-0.000811026	0.000357742	-0.000655447
4.52504	-0.00105008	-0.00147583	-0.000404102	-5.32572e-05	0.000448561	0.00384444	0.0044628	-0.000809966	0.000364969	-0.000652787
4.52587	-0.00105274	-0.00147524	-0.000414799	-4.70923e-05	0.000448417	0.00450561	0.00445182	-0.000806907	0.000371003	-0.000652033
4.5267	-0.00105404	-0.0014751	-0.000426871	-4.27624e-05	0.000450367	0.00527561	0.00444083	-0.000802952	0.000378229	-0.000649208
4.52754	-0.00105773	-0.00147584	-0.000440752	-3.87871e-05	0.000454673	0.00616357	0.00442887	-0.000798222	0.00038587	-0.000643348
4.52837	-0.00106046	-0.00147544	-0.000452763	-3.94468e-05	0.000458508	0.00718305	0.00441692	-0.000795987	0.000393097	-0.000634783
4.5292	-0.0010634	-0.00147454	-0.000459432	-3.9352e-05	0.000459922	0.00834964	0.00440496	-0.000791872	0.000398287	-0.000632503
4.53004	-0.00106721	-0.00147362	-0.000464512	-3.7752e-05	0.000462771	0.0096719	0.004393	-0.000788956	0.000406333	-0.000630387
4.53087	-0.00106881	-0.00147244	-0.000468522	-3.93273e-05	0.000464091	0.0111601	0.00438021	-0.000784911	0.000411522	-0.000629682
4.5317	-0.00107048	-0.00146989	-0.000471828	-3.89026e-05	0.000465926	0.0128251	0.00436743	-0.000782275	0.000416178	-0.000629942
4.53254	-0.00107594	-0.00147022	-0.000473287	-3.68078e-05	0.000468726	0.0146784	0.00435465	-0.000778816	0.000424586	-0.000634272
4.53337	-0.00108034	-0.00146849	-0.000477161	-3.35377e-05	0.000474701	0.0167201	0.00434187	-0.000772931	0.000429241	-0.000634507
4.53421	-0.00108074	-0.00146736	-0.000481364	-2.61026e-05	0.000480982	0.0189539	0.00432935	-0.000765447	0.000432357	-0.000637707
4.53504	-0.00108325	-0.0014666	-0.000485969	-1.05975e-05	0.000488322	0.0213768	0.00431683	-0.000759422	0.000441091	-0.000642601
4.53587	-0.00108123	-0.00147025	-0.000490115	8.88304e-06	0.000497992	0.0239806	0.00430432	-0.000751282	0.000444207	-0.000650036
4.53671	-0.00107309	-0.00147212	-0.000493885	3.11882e-05	0.000510227	0.0267502	0.0042918	-0.000742107	0.000446007	-0.000659942
4.53754	-0.0010653	-0.00147692	-0.000499162	5.73532e-05	0.000521287	0.0296694	0.00427928	-0.000737001	0.000455017	-0.000670812
4.53837	-0.00105937	-0.00148443	-0.000505546	8.14934e-05	0.000531641	0.0327159	0.00426676	-0.000736061	0.000456817	-0.000680482
4.53921	-0.00105349	-0.00149395	-0.000512053	0.000100764	0.000542371	0.0358583	0.00425425	-0.000735026	0.000456825	-0.000689892
4.54004	-0.00104862	-0.00149521	-0.000518908	0.000117374	0.000550866	0.0390665	0.00424173	-0.000734036	0.000466054	-0.000697657
4.54087	-0.00104815	-0.00149576	-0.000528255	0.000131044	0.000554796	0.0423005	0.00422973	-0.000735966	0.000466062	-0.000704387
4.54171	-0.00104777	-0.00149305	-0.000533462	0.000144574	0.000557996	0.045517	0.00421774	-0.000733731	0.000466619	-0.000713398
4.54254	-0.0010473	-0.00148473	-0.000536236	0.000159139	0.000559666	0.0486726	0.00420575	-0.000730366	0.000476046	-0.000721113
4.54337	-0.00104968	-0.00147554	-0.000538196	0.000174128	0.000556466	0.0517248	0.00419375	-0.000726836	0.000476603	-0.000729559
4.54421	-0.00105278	-0.00147272	-0.000537113	0.000192673	0.000553126	0.0546232	0.00418265	-0.000726601	0.000476133	-0.00073619
4.54504	-0.00105643	-0.00147056	-0.000534891	0.000214038	0.000550821	0.0573226	0.00417154	-0.000724412	0.000485752	-0.000742656
4.54587	-0.00105923	-0.00146999	-0.000534537	0.000234532	0.000546751	0.0597799	0.00416043	-0.000728433	0.000485283	-0.000745101
4.54671	-0.00106226	-0.00147419	-0.000533053	0.000255332	0.000543505	0.0619568	0.00414933	-0.000730713	0.000483168	-0.000748112
4.54754	-0.00106273	-0.00147711	-0.000531777	0.000278532	0.000542755	0.0638106	0.00413873	-0.000733794	0.000492928	-0.000748887
4.54838	-0.00106436	-0.00147991	-0.000532384	0.000297543	0.000539979	0.0653146	0.00412813	-0.000734474	0.000490813	-0.000750206
4.54921	-0.00106342	-0.00148193	-0.000528561	0.000314743	0.000536404	0.0664446	0.00411753	-0.000736544	0.000486766	-0.000749481
4.55004	-0.00106455	-0.00148377	-0.000521884	0.000329943	0.000531204	0.0671875	0.00410693	-0.000736004	0.0004966	-0.000751835
4.55088	-0.00106584	-0.00148467	-0.000514255	0.000340153	0.000523509	0.0675267	0.00409577	-0.000735934	0.000492553	-0.000752919
4.55171	-0.0010657	-0.0014876	-0.000503704	0.000344483	0.000513179	0.067466	0.00408461	-0.000735088	0.000488803	-0.000756144
4.55254	-0.00106387	-0.00149008	-0.000490755	0.000348743	0.000503884	0.0670098	0.00407345	-0.000735278	0.000498678	-0.000759274
4.55338	-0.00106441	-0.00149707	-0.000480437	0.000346697	0.00049433	0.0661686	0.00406229	-0.000736268	0.000494929	-0.000759534
4.55421	-0.00106271	-0.00150398	-0.000469944	0.000340557	0.000486305	0.0649582	0.00405129	-0.000736198	0.000491586	-0.000757323
4.55504	-0.00106125	-0.00150953	-0.000463651	0.000334371	0.000481881	0.0634047	0.00404029	-0.000738247	0.000501517	-0.000756573
4.55588	-0.00106052	-0.00151062	-0.000457318	0.000327336	0.000478796	0.0615434	0.00402929	-0.000740436	0.000498174	-0.000753871
4.55671	-0.00105977	-0.00150902	-0.000451078	0.000318606	0.000474136	0.0594038	0.00401829	-0.000746766	0.000492727	-0.000748911
4.55754	-0.00106052	-0.00150234	-0.000441454	0.000309312	0.000468301	0.0570237	0.00400732	-0.000754672	0.000502681	-0.00074929
4.55838	-0.00106022	-0.00149823	-0.000433571	0.000299687	0.000462561	0.0544427	0.00399634	-0.000765517	0.000497234	-0.00074722
4.55921	-0.00105991	-0.0014935	-0.000417007	0.000288322	0.000450186	0.0517078	0.00398536	-0.000774362	0.000493764	-0.000745595
4.56004	-0.00106074	-0.0014938	-0.000398025	0.000277452	0.000439575	0.048844	0.00397439	-0.000786103	0.000503739	-0.000747072
4.56088	-0.00106236	-0.00149616	-0.000377236	0.000263922	0.000430421	0.0458986	0.00396296	-0.000789373	0.000500269	-0.000749983
4.56171	-0.00106123	-0.00150045	-0.000356549	0.000252487	0.000424231	0.0429139	0.00395153	-0.000791562	0.000499018	-0.00074939
4.56255	-0.0010618	-0.00150239	-0.000331283	0.000241122	0.000420322	0.0399259	0.0039401	-0.000792342	0.000509099	-0.000753056
4.56338	-0.00106523	-0.00150552	-0.000306992	0.000231992	0.000421967	0.0369608	0.00392867	-0.000793636	0.000507848	-0.000754182
4.56421	-0.00106669	-0.00150549	-0.000282466	0.000225592	0.000424318	0.0340568	0.00391726	-0.000794342	0.000507813	-0.000752936
4.56504	-0.00106712	-0.00150516	-0.000251295	0.000225592	0.000427378	0.0312387	0.00390585	-0.000797282	0.000518072	-0.000752751
4.56588	-0.00106851	-0.00150335	-0.000213042	0.000227687	0.000428083	0.0285239	0.00389444	-0.000802197	0.000518038	-0.00075386
4.56671	-0.0010682	-0.00149977	-0.000168426	0.000237922	0.000429543	0.0259329	0.00388303	-0.000809699	0.000517797	-0.000755369
4.56755	-0.00106599	-0.00149727	-0.000119453	0.000253522	0.000430813	0.023482	0.00387273	-0.00081386	0.000528257	-0.000757938
4.56838	-0.00106545	-0.00149741	-6.49351e-05	0.000274017	0.000432038	0.0211816	0.00386244	-0.000816375	0.000528017	-0.000758222
4.56921	-0.00106602	-0.00149961	-1.05919e-05	0.000301262	0.000434697	0.0190371	0.00385214	-0.000822491	0.000530459	-0.000756342
4.57005	-0.00106449	-0.00150638	4.45163e-05	0.000334602	0.000440817	0.017054	0.00384185	-0.000824256	0.000541175	-0.000753942
4.57088	-0.00106303	-0.00151518	9.77439e-05	0.000373262	0.000445571	0.0152278	0.00383173	-0.000823905	0.000543617	-0.000748107
4.57171	-0.00106218	-0.00152306	0.000151336	0.000416652	0.00045188	0.0135606	0.00382162	-0.000827134	0.000547172	-0.000746812
4.57255	-0.00106196	-0.00152896	0.0002056	0.000467101	0.000459625	0.0120448	0.0038115	-0.000831797	0.000558226	-0.000747892
4.57338	-0.00105958	-0.00152979	0.000258354	0.000525105	0.00046859	0.0106768	0.00380138	-0.000832201	0.000561782	-0.000751633
4.57421	-0.00106076	-0.00152498	0.000305274	0.000588074	0.000479155	0.00944891	0.00379216	-0.000837331	0.000565015	-0.000755822
4.57505	-0.00106299	-0.00152059	0.000348873	0.000657958	0.00049273	0.00835432	0.00378293	-0.000840556	0.000576429	-0.000759422
4.57588	-0.00106405	-0.00151484	0.000385621	0.000732948	0.000507245	0.00738171	0.00377371	-0.000838342	0.000579662	-0.000760177
4.57672	-0.00106325	-0.00150859	0.000413916	0.000811818	0.000521621	0.00652536	0.00376449	-0.000838692	0.00058337	-0.000759566
4.57755	-0.00106655	-0.00150545	0.000434745	0.000891018	0.000536821	0.00577313	0.00375628	-0.000839962	0.000595155	-0.000758131
4.57838	-0.00106471	-0.00150606	0.000451844	0.000972288	0.000550751	0.00511529	0.00374807	-0.000836927	0.000598862	-0.000757142
4.57921	-0.00106342	-0.00150563	0.000460521	0.00105165	0.00056447	0.00454237	0.00373987	-0.000838033	0.000603355	-0.000757257
4.58005	-0.00106271	-0.00150726	0.000461418	0.00112984	0.00057833	0.00404538	0.00373166	-0.000844527	0.000615544	-0.000753373
4.58088	-0.00106514	-0.00151268	0.000453614	0.00120688	0.00059426	0.0036134	0.00372482	-0.000848103	0.000620038	-0.000750993
4.58172	-0.0010646	-0.0015184	0.000438839	0.00127771	0.000611435	0.00323886	0.00371798	-0.000848783	0.000623225	-0.000748779
4.58255	-0.00106869	-0.00152169	0.000413422	0.00134117	0.000631905	0.00291523	0.00371114	-0.000852288	0.000635815	-0.000741979
4.58338	-0.0010714	-0.00152811	0.000381332	0.00139773	0.000656845	0.00263523	0.0037043	-0.000851394	0.000639003	-0.000737979
4.58422	-0.00107224	-0.00153258	0.000344198	0.00144533	0.000687551	0.00239269	0.00369763	-0.000845723	0.000640718	-0.000737084
4.58505	-0.00107281	-0.00153375	0.000304634	0.00148065	0.000726916	0.00218208	0.00369097	-0.000839678	0.000653662	-0.000734355
4.58588	-0.00107361	-0.00153383	0.000260279	0.00150848	0.000773951	0.00199936	0.0036843	-0.000836762	0.000655378	-0.000731509
4.58672	-0.0010713	-0.00153498	0.000213736	0.00152754	0.000831786	0.00183875	0.00367764	-0.000833517	0.000654682	-0.000730849
4.58755	-0.00107022	-0.00153281	0.000165475	0.00153594	0.000899645	0.00169722	0.0036728	-0.000832061	0.000667908	-0.000726404
4.58838	-0.00106745	-0.00153247	0.000116901	0.0015327	0.000976375	0.00157265	0.00366795	-0.000831546	0.000667213	-0.000727088
4.58922	-0.00106255	-0.00153279	6.46283e-05	0.00152176	0.00106485	0.00146176	0.00366311	-0.00083169	0.000663068	-0.000729303
4.59005	-0.00105792	-0.00153372	1.51962e-05	0.00150002	0.00116887	0.00136284	0.00365827	-0.00083435	0.000676463	-0.000731633
4.59088	-0.00105636	-0.00153461	-3.39431e-05	0.00146955	0.00128666	0.00127194	0.00365415	-0.000833764	0.000672318	-0.000736527
4.59172	-0.00105314	-0.00153405	-8.20226e-05	0.00143187	0.00142546	0.00119128	0.00365002	-0.000835624	0.000664419	-0.000743397
4.59255	-0.00105481	-0.00153238	-0.000131718	0.00139023	0.00159106	0.00111688	0.0036459	-0.000836894	0.000677842	-0.000745443
4.59338	-0.00105744	-0.001531	-0.000175528	0.00134227	0.00178167	0.00105032	0.00364178	-0.00083722	0.000669943	-0.000747113
4.59422	-0.00106151	-0.00153032	-0.000218378	0.00128867	0.00200546	0.000989778	0.00363848	-0.0008315	0.000660018	-0.000753513
4.59505	-0.00106471	-0.00152804	-0.000256697	0.00123058	0.00226949	0.000936178	0.00363518	-0.000825426	0.000673352	-0.000753043
4.59588	-0.00106728	-0.00152547	-0.000291641	0.00116662	0.00257733	0.000886178	0.00363188	-0.000817777	0.000663427	-0.000753018
4.59672	-0.00106554	-0.00152129	-0.00032095	0.00109792	0.00293827	0.000838508	0.00362858	-0.000811777	0.000650761	-0.000755394
4.59755	-0.00106201	-0.00151821	-0.00034971	0.00102594	0.00336143	0.000792508	0.00362561	-0.000807777	0.000663908	-0.000754899
4.59839	-0.00106064	-0.00151562	-0.00037826	0.000951092	0.00384964	0.000748413	0.00362265	-0.000809422	0.000651241	-0.000747369
4.59922	-0.00105768	-0.00151542	-0.000404651	0.000876432	0.00441139	0.000707143	0.00361968	-0.000810387	0.000636868	-0.000749723
4.60005	-0.00105382	-0.00152014	-0.000431667	0.000801278	0.00505802	0.000665002	0.00361672	-0.000811917	0.000649734	-0.000749583
4.60089	-0.00105372	-0.00152895	-0.000456726	0.000727864	0.00579139	0.000623332	0.00361433	-0.000809987	0.000635361	-0.000748387
4.60172	-0.00105692	-0.00153558	-0.000479433	0.000658425	0.00661888	0.000585027	0.00361195	-0.000806177	0.000622567	-0.000752412
4.60255	-0.00105772	-0.00153885	-0.000496347	0.00059014	0.00754903	0.000544157	0.00360957	-0.00080164	0.000635144	-0.000754672
4.60339	-0.00105958	-0.00154206	-0.000511424	0.000521691	0.00858264	0.000504157	0.00360719	-0.000801269	0.000622351	-0.000752387
4.60422	-0.00106471	-0.00154484	-0.000520853	0.000459217	0.00971857	0.000467968	0.00360448	-0.000802283	0.000607485	-0.000754457
4.60505	-0.00106923	-0.00154245	-0.000530313	0.000400673	0.0109592	0.000431803	0.00360177	-0.000808803	0.000619757	-0.000756383
4.60589	-0.00107116	-0.00154181	-0.000537147	0.000344483	0.0123047	0.000396343	0.00359907	-0.000813533	0.000604891	-0.000754309
4.60672	-0.00107446	-0.00154347	-0.000542469	0.000294364	0.0137463	0.000364603	0.00359636	-0.000816378	0.000587987	-0.00075673
4.60755	-0.00107782	-0.00154219	-0.000549053	0.000253399	0.0152795	0.000332532	0.00351838	-0.000818469	0.000599865	-0.00075727
4.60839	-0.00107956	-0.00153446	-0.000557068	0.000214764	0.0168919	0.000301757	0.00351409	-0.000821265	0.000582961	-0.000754375
4.60922	-0.00108144	-0.00153178	-0.0005635	0.000176908	0.0185654	0.000275687	0.0035098	-0.000820086	0.000565274	-0.0007476
4.61006	-0.00108128	-0.00152584	-0.000571523	0.000145427	0.0202778	0.000250722	0.00350551	-0.000822317	0.000576694	-0.00074466
4.61089	-0.00108182	-0.00151917	-0.000584681	0.000117336	0.0220083	0.000225052	0.00350134	-0.000829233	0.000559006	-0.00074059
4.61172	-0.00107845	-0.00151446	-0.00059413	9.10805e-05	0.02373	0.000205497	0.00349718	-0.000832243	0.000538938	-0.000737084
4.61256	-0.00107365	-0.00151755	-0.000603685	6.96e-05	0.0254214	0.000187073	0.00349301	-0.000830433	0.000549826	-0.00073539
4.61339	-0.00107102	-0.00151887	-0.000609464	5.80454e-05	0.0270531	0.000168223	0.00348885	-0.000832107	0.000529757	-0.00073732
4.61422	-0.00106921	-0.00152258	-0.000613777	4.96208e-05	0.0286047	0.000152553	0.00348489	-0.000830886	0.000508234	-0.00073732
4.61506	-0.00106843	-0.00152721	-0.000613185	4.49117e-05	0.0300451	0.000138929	0.00348093	-0.000823616	0.000518501	-0.000736849
4.61589	-0.00107003	-0.0015309	-0.00061306	4.02974e-05	0.0313524	0.000123939	0.00347697	-0.000818675	0.000496978	-0.000737839
4.61672	-0.00107276	-0.00152918	-0.000610359	3.63181e-05	0.0325051	0.000111349	0.00347301	-0.000816791	0.000478614	-0.000740004
4.61756	-0.00107159	-0.00152377	-0.000611371	3.22233e-05	0.033482	0.000101254	0.00346916	-0.000811377	0.000488282	-0.000742029
4.61839	-0.00107093	-0.00152216	-0.000611452	3.01285e-05	0.0342624	9.02401e-05	0.0034653	-0.000809092	0.000469918	-0.000749088
4.61922	-0.00106867	-0.00151943	-0.000611473	2.96584e-05	0.0348435	7.9696e-05	0.00346144	-0.000810717	0.000455074	-0.000756008
4.62006	-0.00106956	-0.00152012	-0.000612249	3.49532e-05	0.0352155	6.76012e-05	0.00350639	-0.000813542	0.000464267	-0.000760313
4.62089	-0.00107043	-0.00152458	-0.000611357	4.16129e-05	0.0353726	5.39557e-05	0.0035203	-0.000814696	0.000449423	-0.000761962
4.62172	-0.00107347	-0.00153254	-0.00060735	5.08376e-05	0.0353228	4.18155e-05	0.00353422	-0.000818486	0.000437415	-0.000764857
4.62256	-0.00107629	-0.00153382	-0.000604428	6.15675e-05	0.0350753	2.90648e-05	0.00355532	-0.000821781	0.000446252	-0.000762952
4.62339	-0.00107646	-0.00153634	-0.000600988	7.51428e-05	0.0346339	2.01038e-05	0.00357641	-0.000823121	0.000434244	-0.000760762
4.62423	-0.00107629	-0.0015336	-0.000596273	8.93077e-05	0.0340119	1.5448e-05	0.0035975	-0.000824107	0.000428853	-0.000761117
4.62506	-0.0010758	-0.00152689	-0.000591989	0.000108932	0.03323	9.89735e-06	0.0036186	-0.000827092	0.000437516	-0.000766857
4.62589	-0.00107594	-0.00152148	-0.000586706	0.000131662	0.0323039	2.81684e-06	0.00365017	-0.000829797	0.000432125	-0.000763987
4.62673	-0.00107375	-0.00152076	-0.000577274	0.000160157	0.0312571	-7.83162e-07	0.00368175	-0.000831538	0.000433894	-0.000763117
4.62756	-0.00107363	-0.00151866	-0.000566037	0.000194442	0.0301133	-8.31304e-06	0.00371333	-0.000834973	0.00044266	-0.000763236
4.62839	-0.0010708	-0.00152308	-0.000554558	0.000235031	0.0288981	-1.48325e-05	0.0037449	-0.000834927	0.00044443	-0.000761307
4.62923	-0.00106812	-0.0015309	-0.000547793	0.000282561	0.027633	-1.9917e-05	0.00379043	-0.000834812	0.000453915	-0.000757566
4.63006	-0.00106139	-0.00153672	-0.00054404	0.000339316	0.026338	-2.02468e-05	0.00383595	-0.000833352	0.000463085	-0.000762882
4.63089	-0.00105993	-0.00154041	-0.000546009	0.000406046	0.0250295	-2.38222e-05	0.00388147	-0.000834527	0.00047257	-0.000768597
4.63173	-0.00105706	-0.00154517	-0.000547942	0.00048694	0.0237271	-2.4717e-05	0.003927	-0.000834692	0.000492686	-0.000773913
4.63256	-0.00105562	-0.00154654	-0.000546241	0.000582445	0.0224434	-2.46221e-05	0.0039915	-0.000836643	0.000502639	-0.000778288
4.63339	-0.00105595	-0.00154491	-0.000536333	0.00069661	0.0211924	-2.55624e-05	0.00405601	-0.000836783	0.000522756	-0.000780499
4.63423	-0.00106024	-0.00154321	-0.000524254	0.00083148	0.0199899	-2.86923e-05	0.00412052	-0.000838078	0.000558143	-0.000778078
4.63506	-0.00106109	-0.00154115	-0.000506082	0.000992681	0.0188427	-2.90923e-05	0.00418502	-0.000834643	0.000569418	-0.000773892
4.63589	-0.00106248	-0.00153634	-0.000493074	0.00118115	0.0177562	-3.21975e-05	0.00427476	-0.000834148	0.000604805	-0.000769072
4.63673	-0.00106589	-0.00153172	-0.000487343	0.00140654	0.0167378	-3.56572e-05	0.00436451	-0.000833888	0.000661152	-0.000764366
4.63756	-0.00106787	-0.00153016	-0.000488886	0.00167242	0.0157864	-3.95871e-05	0.00445425	-0.000836029	0.000674508	-0.000761566
4.63839	-0.00106844	-0.00152917	-0.000493731	0.00198897	0.0149017	-4.22468e-05	0.00454399	-0.000835393	0.000730855	-0.000762833
4.63923	-0.00106917	-0.0015264	-0.000503982	0.00236031	0.0140848	-4.65767e-05	0.00466576	-0.000838029	0.00081125	-0.000766829
4.64006	-0.00106959	-0.00152718	-0.000511739	0.00279408	0.0133374	-4.94962e-05	0.00478752	-0.000838499	0.000827639	-0.000767625
4.6409	-0.0010687	-0.00152376	-0.000518349	0.00329656	0.01265	-5.09066e-05	0.00490929	-0.000840334	0.000908034	-0.00076993
4.64173	-0.0010679	-0.00151707	-0.000524956	0.00387656	0.012026	-5.24118e-05	0.00503106	-0.000839369	0.00102014	-0.00077012
4.64256	-0.00106806	-0.00150673	-0.00053168	0.00453927	0.0114577	-5.3917e-05	0.00519164	-0.000843509	0.00104075	-0.000766429
4.64339	-0.00106964	-0.00149922	-0.00053823	0.00529151	0.0109435	-5.3517e-05	0.00535223	-0.000848404	0.00115286	-0.000761373
4.64423	-0.00107279	-0.00149095	-0.000543045	0.00613984	0.010476	-5.46221e-05	0.00551282	-0.000851418	0.0013015	-0.000761117
4.64506	-0.00107561	-0.00148911	-0.000547996	0.00708874	0.0100553	-5.7117e-05	0.00567341	-0.000849587	0.00132779	-0.000758152
4.6459	-0.0010776	-0.00149142	-0.000549875	0.00813983	0.00967474	-5.82715e-05	0.00588	-0.000850226	0.00147642	-0.000758857
4.64673	-0.00107666	-0.00149834	-0.000551729	0.0092968	0.00933205	-6.02715e-05	0.00608659	-0.00084924	0.00166609	-0.000758927
4.64756	-0.00107694	-0.00150567	-0.000553117	0.0105591	0.00901944	-6.01767e-05	0.00629318	-0.000842795	0.00169975	-0.000757043
4.6484	-0.00107694	-0.00151173	-0.000563927	0.0119251	0.0087324	-5.81066e-05	0.00649977	-0.000837195	0.00188941	-0.000752643
4.64923	-0.00107657	-0.00151374	-0.000575724	0.0133866	0.00846941	-5.62014e-05	0.00675619	-0.00083451	0.00211962	-0.000750738
4.65006	-0.00107911	-0.0015121	-0.000591627	0.0149377	0.00822715	-5.34014e-05	0.0070126	-0.000827096	0.00216244	-0.000749773
4.6509	-0.00108313	-0.00151137	-0.000607068	0.0165681	0.00800439	-5.16858e-05	0.00726901	-0.000818247	0.00239264	-0.000751843
4.65173	-0.00108485	-0.00151087	-0.000623284	0.0182602	0.00779759	-5.50754e-05	0.00752542	-0.000814173	0.00266286	-0.000753983
4.65256	-0.00108438	-0.00151131	-0.00063134	0.0199966	0.00761032	-6.07001e-05	0.00783263	-0.000811583	0.00271666	-0.000758334
4.6534	-0.00108191	-0.00151316	-0.000636579	0.0217594	0.00743312	-6.88651e-05	0.00813984	-0.000810594	0.00298688	-0.000760235
4.65423	-0.00107582	-0.00151487	-0.000640201	0.0235254	0.00726399	-7.93599e-05	0.00844705	-0.000811229	0.00328905	-0.000759101
4.65506	-0.00106704	-0.00151425	-0.00064491	0.0252738	0.00710333	-8.6465e-05	0.00875425	-0.000813888	0.00335549	-0.000758227
4.6559	-0.0010613	-0.00151145	-0.000649426	0.0269818	0.00695232	-9.11001e-05	0.00911021	-0.000816198	0.00365766	-0.000760743
4.65673	-0.00105747	-0.00151177	-0.000655703	0.0286276	0.00680966	-9.15209e-05	0.00946616	-0.000819142	0.00398292	-0.000762178
4.65756	-0.00105441	-0.00151129	-0.000664045	0.0301865	0.00667874	-8.87663e-05	0.00982212	-0.000819756	0.00406339	-0.000762841
4.6584	-0.00105535	-0.00151231	-0.000672331	0.0316391	0.00655895	-8.42468e-05	0.0101781	-0.000824346	0.00438865	-0.000766095
4.65923	-0.00105904	-0.00151515	-0.000681773	0.0329608	0.00644453	-8.21273e-05	0.0105747	-0.00082397	0.00472105	-0.000770523
4.66007	-0.00106532	-0.00151906	-0.000691686	0.0341362	0.00633926	-7.94468e-05	0.0109713	-0.0008235	0.00481642	-0.000772222
4.6609	-0.00107003	-0.001518	-0.000699045	0.0351444	0.00623782	-8.02962e-05	0.0113679	-0.000822651	0.00514882	-0.000776651
4.66173	-0.00107555	-0.00151705	-0.000702873	0.0359748	0.00614121	-8.54261e-05	0.0117646	-0.000822931	0.00547222	-0.000786626
4.66257	-0.00107727	-0.00151461	-0.000705687	0.036615	0.00604863	-9.12157e-05	0.0121878	-0.000822717	0.00558277	-0.000791426
4.6634	-0.00107909	-0.00150927	-0.000703764	0.0370576	0.00596514	-9.86053e-05	0.012611	-0.000829348	0.00590618	-0.000794436
4.66423	-0.00107594	-0.00150275	-0.000696223	0.0373018	0.00587886	-0.000107146	0.0130343	-0.000835839	0.00620107	-0.000796457
4.66507	-0.00107486	-0.00150049	-0.000691454	0.0373496	0.00579439	-0.000115991	0.0134575	-0.000843064	0.00632635	-0.000796359
4.6659	-0.00107411	-0.00149953	-0.000689632	0.0372049	0.0057099	-0.000118886	0.0138897	-0.000848783	0.00662124	-0.000794004
4.66673	-0.00107352	-0.00150264	-0.000686662	0.0368769	0.00562811	-0.000122651	0.014322	-0.000850387	0.00686944	-0.000793744
4.66757	-0.00107399	-0.00150928	-0.000685066	0.0363778	0.00554766	-0.000121991	0.0147542	-0.000846251	0.00700822	-0.000791884
4.6684	-0.00107416	-0.00151954	-0.000688137	0.0357176	0.00547679	-0.000123521	0.0151864	-0.000840279	0.00725642	-0.000790734
4.66923	-0.00107345	-0.00152757	-0.000689566	0.0349147	0.00540977	-0.000121521	0.0156057	-0.000833149	0.0074415	-0.000787278
4.67007	-0.00107166	-0.00153706	-0.000687772	0.0339827	0.00535029	-0.000119356	0.016025	-0.00082776	0.00759184	-0.000780127
4.6709	-0.00107354	-0.00154459	-0.000684251	0.0329413	0.00529083	-0.000117051	0.0164442	-0.000825781	0.00777692	-0.000774527
4.67173	-0.00107345	-0.0015464	-0.000678511	0.0318091	0.00523024	-0.000116581	0.0168635	-0.000824977	0.0078858	-0.000769892
4.67257	-0.00107429	-0.0015471	-0.000667098	0.0306071	0.00516993	-0.000112416	0.0172453	-0.000824598	0.0080451	-0.000766503
4.6734	-0.00107794	-0.00154643	-0.000654272	0.0293527	0.00511306	-0.000109896	0.017627	-0.000824903	0.00815398	-0.000767113
4.67424	-0.00108107	-0.00154236	-0.000639682	0.0280653	0.0050529	-0.000111377	0.0180088	-0.000822338	0.00817947	-0.000772923
4.67507	-0.00108039	-0.00153926	-0.000626622	0.026762	0.00499878	-0.000110692	0.0183905	-0.000816338	0.00834471	-0.000777843
4.6759	-0.00107992	-0.00154134	-0.000612869	0.0254592	0.00494675	-0.000110573	0.018712	-0.000814197	0.0083702	-0.000780762
4.67674	-0.00108058	-0.00154184	-0.000602301	0.0241654	0.00489343	-0.000111373	0.0190335	-0.000814222	0.00830932	-0.000781707
4.67757	-0.00107543	-0.00154274	-0.000589687	0.0228981	0.00484552	-0.000113373	0.019355	-0.000815682	0.00847719	-0.000779261
4.6784	-0.00106966	-0.00154298	-0.00057899	0.0216652	0.00480423	-0.000112433	0.0196765	-0.000819707	0.00841632	-0.000776156
4.67924	-0.00106787	-0.00153981	-0.000563675	0.0204765	0.00476357	-0.000115468	0.019918	-0.000827096	0.0082733	-0.000771071
4.68007	-0.00106561	-0.00153641	-0.000548524	0.0193374	0.00472637	-0.000119633	0.0201595	-0.000832486	0.00844044	-0.000768552
4.6809	-0.00106622	-0.00153271	-0.000531271	0.0182553	0.0046943	-0.000123538	0.020401	-0.000835826	0.00829742	-0.000769068
4.68174	-0.00106984	-0.00153009	-0.000514406	0.0172313	0.0046548	-0.000128833	0.0206426	-0.000841236	0.00807979	-0.000775138
4.68257	-0.00107196	-0.00153153	-0.000496387	0.016271	0.00461431	-0.000132787	0.0207901	-0.000841966	0.00824302	-0.000773938
4.6834	-0.0010728	-0.00153577	-0.000484776	0.0153729	0.00457212	-0.000132601	0.0209376	-0.000840766	0.0080254	-0.000775633
4.68424	-0.00107358	-0.0015368	-0.000473085	0.0145395	0.0045302	-0.000131781	0.0210851	-0.000837871	0.00774629	-0.000775868
4.68507	-0.00107068	-0.00153917	-0.000462853	0.013768	0.00448462	-0.000129595	0.0212326	-0.000835261	0.00790278	-0.000773913
4.6859	-0.00106838	-0.00154172	-0.000455664	0.0130579	0.0044433	-0.000125125	0.0212785	-0.000831051	0.00762368	-0.000769559
4.68674	-0.00106871	-0.00154189	-0.000449974	0.0124024	0.00440118	-0.00012303	0.0213244	-0.000831121	0.00729846	-0.000772969
4.68757	-0.0010701	-0.00154342	-0.000445543	0.0117989	0.00436217	-0.00012244	0.0213703	-0.000833542	0.0074459	-0.000776614
4.68841	-0.00107172	-0.00154434	-0.000442543	0.0112452	0.00432513	-0.000121051	0.0214161	-0.000839987	0.00712069	-0.000781979
4.68924	-0.00107485	-0.00154306	-0.000440764	0.0107384	0.0042943	-0.000118601	0.0213611	-0.000843938	0.00676565	-0.000788594
4.69007	-0.00107692	-0.00154086	-0.000442806	0.0102741	0.00426647	-0.000116342	0.021306	-0.000850478	0.00690233	-0.000796008
4.69091	-0.00107819	-0.00153661	-0.000445535	0.00985189	0.00424014	-0.000111377	0.0212509	-0.000855653	0.0065473	-0.000797257
4.69174	-0.00108083	-0.00152599	-0.000445093	0.00947243	0.0042143	-0.000105752	0.0211958	-0.000856878	0.00617764	-0.000800812
4.69257	-0.00108346	-0.00152217	-0.000450832	0.00912549	0.0041876	-0.000100012	0.0210472	-0.000857538	0.00630244	-0.000801307
4.69341	-0.0010856	-0.00152124	-0.000460745	0.00880789	0.00415814	-9.77767e-05	0.0208986	-0.000858173	0.00593278	-0.000799352
4.69424	-0.00109071	-0.00152295	-0.000469007	0.00851624	0.00412731	-9.37767e-05	0.02075	-0.000856548	0.00556318	-0.000796927
4.69507	-0.00109264	-0.00152943	-0.000479553	0.00824709	0.00409498	-9.15416e-05	0.0206015	-0.000853913	0.00567557	-0.000799278
4.69591	-0.00109318	-0.00154416	-0.000494086	0.00799292	0.00406141	-9.21767e-05	0.0203716	-0.000855183	0.00530597	-0.000798383
4.69674	-0.00109205	-0.00155323	-0.000506656	0.00775675	0.00402953	-9.45273e-05	0.0201418	-0.000856313	0.00494689	-0.000799394
4.69757	-0.00108974	-0.0015596	-0.000515993	0.00753828	0.00399845	-9.27377e-05	0.019912	-0.000859492	0.00504682	-0.000802804
4.69841	-0.00108539	-0.0015642	-0.000526357	0.00733809	0.00397177	-9.44533e-05	0.0196822	-0.000862037	0.00468774	-0.000806119
4.69924	-0.00108375	-0.00156588	-0.000540385	0.0071507	0.00394965	-9.51585e-05	0.0193891	-0.000864391	0.0043507	-0.00080713
4.70007	-0.00108227	-0.00156343	-0.000554075	0.00698114	0.00393353	-9.25234e-05	0.019096	-0.00086611	0.0044386	-0.000809035
4.70091	-0.00108288	-0.00156099	-0.000564452	0.00682495	0.00391948	-8.82429e-05	0.0188029	-0.000864676	0.00410157	-0.0008088
4.70174	-0.00108131	-0.00156147	-0.00057644	0.00667825	0.00390621	-8.61273e-05	0.0185098	-0.000863991	0.00378993	-0.0008068
4.70258	-0.00108105	-0.00155996	-0.000585235	0.00654063	0.00389289	-8.36118e-05	0.0181733	-0.000865096	0.00386649	-0.00080539
4.70341	-0.00107989	-0.00155736	-0.000588897	0.00641037	0.00387825	-8.06715e-05	0.0178368	-0.000867987	0.00355486	-0.000805274
4.70424	-0.00107876	-0.00155445	-0.000591664	0.00628434	0.00386126	-7.96118e-05	0.0175003	-0.000868032	0.00327431	-0.000804804
4.70507	-0.0010761	-0.00155195	-0.00059596	0.00616206	0.00384472	-8.07871e-05	0.0171638	-0.000870198	0.00334046	-0.000804755
4.70591	-0.00107537	-0.001549	-0.000599044	0.00604558	0.00382896	-8.11624e-05	0.0168037	-0.000872742	0.00305991	-0.000805485
4.70674	-0.00107396	-0.0015503	-0.000604846	0.00593243	0.00381221	-8.05027e-05	0.0164436	-0.000872956	0.00281327	-0.00080579
4.70758	-0.00107274	-0.00155599	-0.000610552	0.0058268	0.00379751	-7.97975e-05	0.0160835	-0.000871385	0.00287011	-0.00080473
4.70841	-0.00107046	-0.00156213	-0.00061457	0.0057245	0.00378168	-7.72325e-05	0.0157234	-0.000871694	0.00262346	-0.000803765
4.70924	-0.00106943	-0.00156657	-0.000618979	0.00562711	0.00376234	-7.48325e-05	0.015359	-0.000870918	0.00241267	-0.000803909
4.71008	-0.00106936	-0.00157207	-0.000620441	0.00553556	0.00374638	-7.14222e-05	0.0149946	-0.000867269	0.00246141	-0.000805274
4.71091	-0.00107133	-0.00157222	-0.000619525	0.00545074	0.00373142	-7.0552e-05	0.0146302	-0.000866255	0.00225061	-0.000804499
4.71174	-0.00107411	-0.00156924	-0.00061624	0.00536881	0.00371619	-7.0552e-05	0.0142658	-0.000863451	0.00207206	-0.000804288
4.71258	-0.00107848	-0.00156827	-0.000611372	0.00529368	0.00370243	-7.24364e-05	0.0139131	-0.000862177	0.00211392	-0.000804313
4.71341	-0.00108375	-0.00157165	-0.000602826	0.00522387	0.00369012	-7.40611e-05	0.0135603	-0.000863352	0.00193537	-0.000802618
4.71424	-0.00108716	-0.00157077	-0.000596741	0.00515605	0.00367577	-7.85559e-05	0.0132075	-0.000869117	0.00178841	-0.000797513
4.71508	-0.00108857	-0.00156854	-0.000589129	0.00508718	0.00366149	-8.18261e-05	0.0128548	-0.000871422	0.00182453	-0.000793443
4.71591	-0.00108812	-0.00156841	-0.000580544	0.00501955	0.00365015	-8.50962e-05	0.0125264	-0.000876107	0.00167757	-0.000789443
4.71674	-0.00108607	-0.00156495	-0.000568306	0.00495299	0.00364173	-8.96118e-05	0.012198	-0.000879826	0.00155963	-0.000789068
4.71758	-0.00108322	-0.00155832	-0.000554406	0.00488666	0.00363523	-9.30923e-05	0.0118696	-0.000879731	0.00159114	-0.000789562
4.71841	-0.00107986	-0.00155364	-0.000530163	0.00482033	0.00362874	-9.73728e-05	0.0115411	-0.000874366	0.0014732	-0.000794012
4.71924	-0.00107619	-0.00155911	-0.000497355	0.00475986	0.00362182	-0.000102903	0.0112458	-0.000872482	0.00137929	-0.000801471
4.72008	-0.00107445	-0.00156001	-0.000455624	0.00470249	0.00361323	-0.000111868	0.0109505	-0.000868948	0.00140715	-0.000809237
4.72091	-0.00107504	-0.00155956	-0.000407929	0.00464393	0.00359897	-0.000118152	0.0106552	-0.000864379	0.00131324	-0.000812131
4.72175	-0.00107603	-0.00156035	-0.000348675	0.00458713	0.00358292	-0.000126107	0.0103598	-0.00086153	0.00124094	-0.000813381
4.72258	-0.00107831	-0.00156185	-0.000284651	0.00453252	0.00356694	-0.000130721	0.0101027	-0.000861575	0.00126601	-0.000807521
4.72341	-0.00107974	-0.00155479	-0.000214937	0.00447861	0.00355305	-0.000133146	0.00984564	-0.000864165	0.00119371	-0.000799356
4.72425	-0.00108217	-0.00154929	-0.000143611	0.00442487	0.00353917	-0.000132935	0.00958854	-0.000866074	0.00113908	-0.000791166
4.72508	-0.00108323	-0.00154756	-6.83418e-05	0.00437593	0.00352882	-0.000131125	0.00933144	-0.000870408	0.00116209	-0.000784152
4.72591	-0.00108398	-0.00154718	8.12088e-06	0.00432951	0.00351948	-0.00013042	0.00911399	-0.000874882	0.00110745	-0.000778173
4.72675	-0.00108486	-0.0015462	8.94517e-05	0.00428612	0.00350938	-0.000128984	0.00889655	-0.000876931	0.00107032	-0.000777183
4.72758	-0.00108738	-0.00154883	0.000172512	0.00424139	0.00349731	-0.000130395	0.00867911	-0.000872201	0.00109195	-0.000774829
4.72841	-0.00108801	-0.0015531	0.000264186	0.00419953	0.00348098	-0.000132535	0.00846167	-0.000870812	0.00105482	-0.000773794
4.72925	-0.00108914	-0.0015577	0.00036097	0.00416141	0.00346329	-0.000136816	0.00828361	-0.000867373	0.001032	-0.000772548
4.73008	-0.00109192	-0.00156014	0.000459447	0.00412317	0.00344324	-0.000142461	0.00810555	-0.000866688	0.00105285	-0.000771678
4.73091	-0.001095	-0.00156386	0.000556285	0.00408444	0.00342244	-0.000148671	0.00792749	-0.000869534	0.00103004	-0.000771418
4.73175	-0.00109424	-0.00156313	0.00064996	0.00404995	0.0034002	-0.000153377	0.00774943	-0.000875134	0.00102072	-0.000772643
4.73258	-0.00109205	-0.00156304	0.000737595	0.00401821	0.00337846	-0.000155471	0.00760806	-0.000879674	0.00104134	-0.000770973
4.73341	-0.00108979	-0.00156258	0.00082062	0.00398543	0.00335599	-0.000157047	0.00746669	-0.000882499	0.00103202	-0.000773088
4.73425	-0.00108502	-0.00156186	0.000893362	0.00395367	0.00333075	-0.000156247	0.00732532	-0.000882359	0.00103152	-0.000773064
4.73508	-0.00107838	-0.00155886	0.00095328	0.0039251	0.00330467	-0.000152387	0.00718394	-0.000878548	0.00105236	-0.000773674
4.73592	-0.0010758	-0.00156291	0.00100213	0.00389527	0.00327929	-0.000150717	0.00707507	-0.000874713	0.00105186	-0.000774684
4.73675	-0.00107392	-0.00156646	0.00103346	0.00386327	0.00325503	-0.000152198	0.0069662	-0.000870762	0.00106146	-0.000779484
4.73758	-0.00107251	-0.00156868	0.00104472	0.00383574	0.00323432	-0.000154362	0.00685733	-0.000868762	0.0010829	-0.000778049
4.73842	-0.00107364	-0.00157331	0.00104451	0.00380823	0.00321496	-0.000158717	0.00674846	-0.000870148	0.0010925	-0.000781744
4.73925	-0.00107423	-0.00157852	0.00103446	0.00377823	0.00319736	-0.000164412	0.00666832	-0.000870404	0.00110661	-0.000781604
4.74008	-0.00107133	-0.00157873	0.00101485	0.0037472	0.00317628	-0.000168907	0.00658819	-0.000875579	0.00112896	-0.000780993
4.74092	-0.00106959	-0.00157689	0.000984251	0.00371924	0.00315352	-0.000171236	0.00650805	-0.000877435	0.00114307	-0.000774359
4.74175	-0.00106766	-0.00157578	0.000946232	0.00368755	0.00312574	-0.000172037	0.00642792	-0.000878045	0.00116073	-0.000773253
4.74258	-0.00106597	-0.00157299	0.00089796	0.00365609	0.00309823	-0.000169047	0.00637194	-0.000876165	0.00118418	-0.000763958
4.74342	-0.0010674	-0.0015718	0.000839061	0.00363228	0.00307244	-0.000169327	0.00631597	-0.000877674	0.00120185	-0.000757534
4.74425	-0.00107225	-0.00157275	0.00076621	0.0036118	0.00304787	-0.000169068	0.00626	-0.000871888	0.00121876	-0.000752664
4.74508	-0.00107827	-0.00157564	0.000688687	0.00359312	0.00302663	-0.000168432	0.00620403	-0.000866878	0.00124338	-0.000754239
4.74592	-0.00108307	-0.0015772	0.000603988	0.0035761	0.00301013	-0.000170527	0.00616795	-0.000866268	0.00126029	-0.000756709
4.74675	-0.00108655	-0.00157831	0.000513217	0.00356116	0.00299204	-0.000174057	0.00613187	-0.000865278	0.00127704	-0.000762264
4.74758	-0.00108723	-0.00157752	0.000419305	0.00353765	0.00297394	-0.000175542	0.00609578	-0.000861794	0.00130284	-0.000767443
4.74842	-0.00108412	-0.00157352	0.000329568	0.00351434	0.00295695	-0.000176366	0.0060597	-0.000863039	0.00131958	-0.000773608
4.74925	-0.00107909	-0.00156919	0.000244013	0.00349079	0.00294102	-0.000177801	0.00603995	-0.000866099	0.00133229	-0.000775633
4.75009	-0.00107445	-0.00156492	0.000160747	0.0034702	0.00292229	-0.000177331	0.00602021	-0.000867018	0.0013592	-0.000773517
4.75092	-0.00107151	-0.00156083	8.21513e-05	0.00344898	0.00290399	-0.000176061	0.00600046	-0.000868103	0.00137191	-0.000772577
4.75175	-0.00106994	-0.00155906	8.43085e-06	0.00343091	0.00288446	-0.000175001	0.00598071	-0.000868857	0.001378	-0.000771587
4.75258	-0.00107097	-0.00155854	-6.25711e-05	0.00341604	0.00286686	-0.000174107	0.00597373	-0.000867401	0.00140584	-0.000766107
4.75342	-0.0010757	-0.00155863	-0.000135595	0.0034018	0.00284846	-0.000170531	0.00596675	-0.000864131	0.00141193	-0.000766601
4.75425	-0.00108074	-0.00155841	-0.000201329	0.00338454	0.00283309	-0.000169636	0.00595976	-0.000858437	0.00141004	-0.000769426
4.75509	-0.00108457	-0.00155861	-0.000261651	0.0033659	0.00282229	-0.000166342	0.00595278	-0.000854531	0.00143852	-0.000774201
4.75592	-0.00108867	-0.00155799	-0.000316441	0.00334896	0.00281587	-0.000160036	0.00595584	-0.000853401	0.00143663	-0.000776671
4.75675	-0.00109067	-0.0015602	-0.000366737	0.00333192	0.00280874	-0.000153661	0.0059589	-0.000852131	0.00142574	-0.000784857
4.75759	-0.0010905	-0.00156039	-0.000409951	0.00331606	0.00280361	-0.000146271	0.00596196	-0.000853401	0.00145454	-0.000788103
4.75842	-0.00108902	-0.00156312	-0.000449216	0.00330526	0.00279944	-0.000137166	0.00596502	-0.000858837	0.00144364	-0.000792099
4.75925	-0.00108931	-0.00156567	-0.000485392	0.003298	0.00279271	-0.000128907	0.00597513	-0.000858907	0.00142349	-0.000792169
4.76009	-0.00108733	-0.00156552	-0.000519023	0.00329256	0.00278464	-0.000122296	0.00598524	-0.000855517	0.00145224	-0.000793864
4.76092	-0.00108557	-0.00155995	-0.000551716	0.00328851	0.00277683	-0.000115356	0.00599535	-0.000852457	0.00143209	-0.000791934
4.76175	-0.00108503	-0.00155627	-0.000580649	0.00328183	0.00276942	-0.000109121	0.00600547	-0.000846668	0.00140353	-0.000788404
4.76259	-0.00108394	-0.00154946	-0.000606791	0.00327386	0.00276142	-0.000103851	0.00602113	-0.000837653	0.00143189	-0.000781629
4.76342	-0.00108255	-0.00154099	-0.000630398	0.00326127	0.00275505	-9.77806e-05	0.0060368	-0.000834169	0.00140333	-0.000776358
4.76426	-0.00108083	-0.00153476	-0.000650538	0.0032456	0.00275067	-8.82962e-05	0.00605246	-0.000833909	0.0013677	-0.000768074
4.76509	-0.00107961	-0.00153457	-0.000663194	0.00322924	0.0027462	-7.6152e-05	0.00606813	-0.000834849	0.00139534	-0.000759509
4.76592	-0.00107681	-0.00153071	-0.000674161	0.00321447	0.00274298	-6.02676e-05	0.00608751	-0.000839179	0.00135971	-0.000756829
4.76675	-0.0010746	-0.00152935	-0.000683759	0.00319917	0.00273712	-4.02676e-05	0.00610689	-0.000846309	0.00131839	-0.000753513
4.76759	-0.00107043	-0.00153015	-0.000689722	0.00318639	0.00272822	-1.89728e-05	0.00612627	-0.000848264	0.00134503	-0.000754503
4.76842	-0.00106968	-0.00153008	-0.000692969	0.00317611	0.00271784	3.80254e-06	0.00614566	-0.000848994	0.00130371	-0.000756317
4.76926	-0.00106951	-0.00152909	-0.000696828	0.003163	0.00270732	2.3683e-05	0.00616708	-0.000845653	0.00126117	-0.000760812
4.77009	-0.00106979	-0.00153298	-0.00069699	0.00314847	0.0026948	4.44337e-05	0.0061885	-0.000837018	0.00128665	-0.000758692
4.77092	-0.00107217	-0.0015345	-0.000697398	0.00313268	0.00268384	6.41739e-05	0.00620993	-0.000826243	0.00124411	-0.000755278
4.77176	-0.001078	-0.00153495	-0.00069836	0.00311296	0.00267624	8.64791e-05	0.00623135	-0.000820078	0.00119924	-0.000746523
4.77259	-0.00108422	-0.00153713	-0.000702288	0.00309336	0.00266946	0.000108525	0.00625374	-0.000813303	0.00122347	-0.000738994
4.77342	-0.0010877	-0.00153447	-0.000707291	0.00307216	0.00266318	0.0001329	0.00627613	-0.000810503	0.0011786	-0.000727888
4.77426	-0.00109192	-0.00153036	-0.00071408	0.00305178	0.00265577	0.000159465	0.00629852	-0.000813233	0.00113185	-0.000725348
4.77509	-0.0010914	-0.00153047	-0.000720634	0.00303035	0.00264973	0.0001865	0.0063209	-0.000820078	0.00115472	-0.000726408
4.77592	-0.00109063	-0.00153261	-0.000726227	0.00301101	0.00264098	0.000212265	0.00634231	-0.000825183	0.00110797	-0.000731913
4.77676	-0.00108573	-0.00153412	-0.000729647	0.00299035	0.00263218	0.000241795	0.00636371	-0.000828029	0.00106192	-0.000736099
4.77759	-0.00108204	-0.00153915	-0.00073061	0.00296903	0.00262307	0.00027116	0.00638511	-0.000828759	0.00108338	-0.000742779
4.77842	-0.00107792	-0.00154406	-0.00073255	0.00294634	0.0026163	0.00030283	0.00640651	-0.000827348	0.00103733	-0.00074466
4.77926	-0.00107669	-0.0015441	-0.000733066	0.00292502	0.0026067	0.00033598	0.00642547	-0.000824927	0.000994289	-0.00074339
4.78009	-0.0010741	-0.00154252	-0.000734662	0.00290224	0.00259943	0.000369321	0.00644444	-0.000826222	0.00101438	-0.000744074
4.78092	-0.00107561	-0.00153885	-0.000736912	0.00288085	0.00258938	0.000401531	0.0064634	-0.000831542	0.000971332	-0.000745043
4.78176	-0.00107838	-0.00153694	-0.000739068	0.00286506	0.0025794	0.000430941	0.00648237	-0.000835542	0.000929019	-0.000744507
4.78259	-0.00107982	-0.00153305	-0.000739252	0.00285344	0.00257148	0.000457741	0.00649674	-0.000835542	0.000947787	-0.000744791
4.78343	-0.00108059	-0.00153227	-0.00074109	0.0028436	0.00256404	0.000480591	0.00651111	-0.000832082	0.000905473	-0.00075091
4.78426	-0.00107946	-0.00153029	-0.000745101	0.0028377	0.00255778	0.000503745	0.00652548	-0.000821472	0.000866904	-0.000749381
4.78509	-0.00107713	-0.0015322	-0.000749603	0.00283829	0.00255446	0.00052384	0.00653985	-0.000805871	0.000884417	-0.000750061
4.78593	-0.00107363	-0.00153217	-0.000756764	0.00284027	0.00255058	0.000543745	0.00654868	-0.000793001	0.000845848	-0.000748222
4.78676	-0.00107217	-0.0015352	-0.000765239	0.00284394	0.00254681	0.00056271	0.00655751	-0.000785991	0.000812872	-0.000748222
4.78759	-0.0010705	-0.00153822	-0.000772408	0.00285479	0.00254241	0.00058005	0.00656634	-0.000779781	0.000829294	-0.000742903
4.78843	-0.00107156	-0.00154436	-0.000775187	0.00287249	0.00253538	0.000595696	0.00657517	-0.000780391	0.000796318	-0.000745162
4.78926	-0.00107349	-0.00154685	-0.000777107	0.0028962	0.0025262	0.000611861	0.00657701	-0.000785026	0.000768357	-0.000744762
4.79009	-0.00107415	-0.00155011	-0.000778975	0.00292703	0.00251696	0.000625861	0.00657885	-0.000788226	0.000783879	-0.000750882
4.79093	-0.00107478	-0.00154866	-0.000780982	0.0029711	0.002509	0.000637791	0.00658069	-0.000789236	0.000755918	-0.000753162
4.79176	-0.00107092	-0.00154617	-0.000783112	0.0030259	0.00250126	0.000647015	0.00658253	-0.000789892	0.000731133	-0.000754598
4.79259	-0.00106556	-0.00154416	-0.000789565	0.00309298	0.00249665	0.000652075	0.00657748	-0.000786738	0.000745903	-0.000752713
4.79343	-0.00106059	-0.00154544	-0.000794946	0.0031747	0.00249282	0.0006513	0.00657243	-0.000786218	0.000721118	-0.000754478
4.79426	-0.00105619	-0.00154717	-0.000800139	0.00327153	0.00248969	0.000648005	0.00656738	-0.000788994	0.000701014	-0.000751888
4.79509	-0.00105313	-0.00155616	-0.000804792	0.00338219	0.00248074	0.000640875	0.00656232	-0.000791534	0.000715176	-0.000756173
4.79593	-0.00105843	-0.00156431	-0.000810298	0.00350683	0.002469	0.000634215	0.00654934	-0.000795558	0.000695073	-0.000763987
4.79676	-0.00106636	-0.00156875	-0.000812034	0.00364368	0.00245526	0.000626356	0.00653636	-0.000799513	0.000676732	-0.000768742
4.7976	-0.00107229	-0.00157354	-0.000815812	0.00379603	0.00244074	0.000616356	0.00652338	-0.000798668	0.000690403	-0.000772247
4.79843	-0.00107866	-0.00157512	-0.000819872	0.00395968	0.00242511	0.00060685	0.00651039	-0.000795682	0.000672062	-0.000774107
4.79926	-0.00108205	-0.00157191	-0.000822652	0.00413364	0.00241448	0.000593745	0.00649019	-0.000794791	0.000656117	-0.000775752
4.8001	-0.00108015	-0.00156979	-0.00082435	0.00431733	0.00240497	0.00057544	0.00646998	-0.000793381	0.000669372	-0.000775843
4.80093	-0.0010741	-0.00157131	-0.000827189	0.00450992	0.00239707	0.00055457	0.00644978	-0.000795925	0.000653427	-0.000780923
4.80176	-0.0010718	-0.00156803	-0.000828278	0.00470837	0.00239114	0.00053104	0.00642957	-0.000799809	0.000639381	-0.000786923
4.8026	-0.00106881	-0.00156792	-0.000826412	0.00491324	0.00238815	0.000503345	0.00640336	-0.000804844	0.000652298	-0.000795414
4.80343	-0.00106778	-0.00157127	-0.000825943	0.00512591	0.00238196	0.000477275	0.00637716	-0.00081002	0.000638252	-0.000798049
4.80426	-0.00106792	-0.00157625	-0.000827308	0.00534135	0.00237763	0.00045111	0.00635095	-0.00081536	0.000625499	-0.00079899
4.8051	-0.00106869	-0.00158108	-0.000829286	0.00555681	0.00237146	0.0004233	0.00632474	-0.000816461	0.000638135	-0.000798825
4.80593	-0.00106869	-0.00158846	-0.000833774	0.00576627	0.00236556	0.00039709	0.00629292	-0.000818552	0.000625382	-0.000797645
4.80676	-0.0010702	-0.00159492	-0.000840838	0.00596898	0.00235657	0.000370079	0.0062611	-0.000820808	0.000612874	-0.000795151
4.8076	-0.00107067	-0.00159824	-0.00084809	0.00615522	0.0023498	0.000340339	0.00622927	-0.000823604	0.000625255	-0.000797761
4.80843	-0.00107229	-0.00159807	-0.000853618	0.00632781	0.00234373	0.000312693	0.00619745	-0.00082779	0.000612747	-0.000799221
4.80926	-0.00107321	-0.00159451	-0.000859277	0.00648262	0.00233848	0.000285093	0.00616192	-0.000839414	0.00060281	-0.000800256
4.8101	-0.00107477	-0.00159062	-0.000860145	0.00662215	0.00233178	0.000257234	0.00612639	-0.000851509	0.000614988	-0.000796845
4.81093	-0.00107663	-0.00158788	-0.000862642	0.00674263	0.00232674	0.000231729	0.00609086	-0.000860194	0.000605052	-0.000796355
4.81177	-0.00107842	-0.00158498	-0.000867531	0.00684581	0.00232173	0.000205753	0.00605533	-0.000867587	0.000595321	-0.000796239
4.8126	-0.00108039	-0.00158358	-0.000867915	0.0069271	0.00231559	0.000179448	0.00601772	-0.000874296	0.000607348	-0.000796688
4.81343	-0.00108347	-0.00158504	-0.000867047	0.00698506	0.00230825	0.000153968	0.00598012	-0.000872226	0.000597617	-0.000796387
4.81426	-0.00108422	-0.00158915	-0.000870006	0.00701852	0.00230162	0.000130322	0.00594251	-0.000868861	0.000585619	-0.000802296
4.8151	-0.00108354	-0.00159271	-0.000867475	0.00702531	0.00229225	0.000104862	0.00590491	-0.000867096	0.00059745	-0.000803496
4.81593	-0.00108109	-0.0015978	-0.0008573	0.00700621	0.00228416	8.03428e-05	0.00586651	-0.000865682	0.000585452	-0.000803121
4.81677	-0.0010773	-0.00160475	-0.000854493	0.00696365	0.00227769	5.7683e-05	0.00582811	-0.000861987	0.000574613	-0.000803001
4.8176	-0.00107532	-0.00161059	-0.00085256	0.00690096	0.0022727	3.41986e-05	0.00578971	-0.000864527	0.000586221	-0.000803492
4.81843	-0.00107398	-0.00161198	-0.000849763	0.00681651	0.0022703	1.21739e-05	0.00575131	-0.000869352	0.000575382	-0.000801703
4.81927	-0.00107361	-0.00161027	-0.000853061	0.00671576	0.00227143	-5.96632e-06	0.00571318	-0.000872317	0.000565203	-0.000801138
4.8201	-0.00107493	-0.00160896	-0.000864619	0.00659815	0.00227293	-2.17767e-05	0.00567506	-0.000876742	0.000576621	-0.000798033
4.82093	-0.00107559	-0.00160353	-0.000873231	0.00646612	0.00227488	-3.63663e-05	0.00563693	-0.000880601	0.000566441	-0.000795352
4.82177	-0.00107505	-0.00159706	-0.000883009	0.00631871	0.00227693	-4.79663e-05	0.00559881	-0.000877026	0.000555211	-0.000791237
4.8226	-0.00107481	-0.00159298	-0.000895118	0.00616047	0.00227648	-5.97559e-05	0.00556237	-0.000872461	0.000566427	-0.000785636
4.82343	-0.00107394	-0.0015933	-0.000901256	0.00599423	0.00227186	-7.15209e-05	0.00552593	-0.000872461	0.000555196	-0.000783237
4.82427	-0.00107001	-0.00159079	-0.00090243	0.00581922	0.00226471	-8.4391e-05	0.00548949	-0.000867991	0.000545137	-0.000785587
4.8251	-0.00106834	-0.00159193	-0.000906967	0.00563684	0.00225231	-9.33313e-05	0.00545305	-0.000869566	0.00055615	-0.000787208
4.82593	-0.00106705	-0.00159551	-0.000907839	0.00545189	0.00224038	-0.000103471	0.00541915	-0.000872201	0.000546091	-0.000791064
4.82677	-0.00106552	-0.00160012	-0.000904615	0.00526328	0.00222977	-0.000111187	0.00538525	-0.000876201	0.000538219	-0.000795225
4.8276	-0.00106505	-0.00160039	-0.000904713	0.00507177	0.00222351	-0.000117422	0.00535135	-0.000879142	0.000549092	-0.000795975
4.82843	-0.00106858	-0.00160259	-0.000906064	0.00488266	0.00221987	-0.000120622	0.00531745	-0.000884907	0.000541221	-0.000794281
4.82927	-0.00107135	-0.00160265	-0.000904613	0.00469948	0.00222027	-0.000125071	0.0052868	-0.000882791	0.000534061	-0.000793835
4.8301	-0.00107328	-0.00159917	-0.000905064	0.0045204	0.0022202	-0.000127661	0.00525616	-0.000882061	0.00054485	-0.000789839
4.83094	-0.00107465	-0.00159765	-0.000907739	0.00434882	0.00221881	-0.000129781	0.00522552	-0.000881496	0.000537691	-0.000788573
4.83177	-0.00107686	-0.00160013	-0.000907539	0.00418759	0.00221459	-0.00013397	0.00519488	-0.000876581	0.000531032	-0.000790857
4.8326	-0.00107853	-0.00160218	-0.000909682	0.00403256	0.00221087	-0.0001383	0.00516809	-0.000872061	0.00054176	-0.000792082
4.83344	-0.00108109	-0.00160515	-0.000909691	0.00388512	0.00220671	-0.000141711	0.0051413	-0.000873307	0.000535101	-0.000792997
4.83427	-0.00108436	-0.00160943	-0.000908646	0.00374638	0.00220017	-0.000145026	0.00511451	-0.000875517	0.000531263	-0.000799229
4.8351	-0.00108876	-0.0016096	-0.000907354	0.00361751	0.00219725	-0.000149871	0.00508773	-0.000874127	0.000541995	-0.00080346
4.83594	-0.00109276	-0.00160709	-0.000909504	0.00349063	0.0021909	-0.000153327	0.00506504	-0.000873583	0.000538157	-0.000804351
4.83677	-0.00109676	-0.00160535	-0.000908559	0.00337324	0.00218368	-0.000157138	0.00504235	-0.000872759	0.000535325	-0.000803901
4.8376	-0.00109662	-0.00160228	-0.00090809	0.00326115	0.00217423	-0.000160503	0.00501966	-0.000869134	0.00054614	-0.000803666
4.83844	-0.00109312	-0.00160307	-0.000908273	0.00315724	0.00216632	-0.000161892	0.00499697	-0.000867604	0.000543308	-0.000797551
4.83927	-0.00108968	-0.00160378	-0.000905528	0.00305764	0.0021539	-0.000162036	0.0049777	-0.000869274	0.000541345	-0.000792635
4.8401	-0.00108552	-0.00160705	-0.000901445	0.00297331	0.00214507	-0.000160181	0.00495843	-0.000873864	0.000552281	-0.00079172
4.84094	-0.00108166	-0.00160856	-0.000894765	0.00289545	0.00213738	-0.00015797	0.00493916	-0.000878948	0.000550318	-0.000790264
4.84177	-0.00108114	-0.00161272	-0.000890479	0.00282804	0.00213001	-0.000158065	0.00491989	-0.000883727	0.000550975	-0.000790243
4.8426	-0.00108234	-0.00161448	-0.000887275	0.00276684	0.00212411	-0.00015903	0.00490416	-0.000884882	0.000562106	-0.000795373
4.84344	-0.00108528	-0.00161878	-0.000885111	0.00271749	0.00212133	-0.000159146	0.00488843	-0.000886721	0.000562764	-0.000795773
4.84427	-0.00108514	-0.00162119	-0.000882067	0.00266664	0.00211658	-0.000161756	0.0048727	-0.00088564	0.000566162	-0.000793113
4.84511	-0.0010837	-0.00162635	-0.000884094	0.00261892	0.00210971	-0.000165426	0.00485697	-0.000884605	0.0005776	-0.000792264
4.84594	-0.00108213	-0.00162792	-0.000883282	0.00257363	0.00210324	-0.000165356	0.00484362	-0.000882981	0.000580999	-0.000791674
4.84677	-0.00107902	-0.00162956	-0.000880063	0.00253172	0.00209435	-0.000166111	0.00483027	-0.000883286	0.000586324	-0.000787579
4.84761	-0.00107453	-0.0016294	-0.000877387	0.00248982	0.00208529	-0.00016924	0.00481693	-0.000883471	0.000598168	-0.000785084
4.84844	-0.0010749	-0.00162921	-0.000874637	0.00245328	0.00207576	-0.000171475	0.00480358	-0.000883492	0.000603493	-0.000787179
4.84927	-0.00107594	-0.00162623	-0.000866553	0.00242387	0.00207053	-0.000176675	0.00479283	-0.000883043	0.000611284	-0.000788755
4.85011	-0.00107801	-0.00162575	-0.000859644	0.00239589	0.00206691	-0.000183075	0.00478208	-0.000885559	0.000623633	-0.000789835
4.85094	-0.00108074	-0.00162438	-0.000855223	0.00237062	0.00206307	-0.000188696	0.00477134	-0.000888804	0.000631423	-0.000794231
4.85177	-0.00108566	-0.00162313	-0.000854514	0.0023446	0.00206018	-0.000192672	0.00476059	-0.000891955	0.000643558	-0.000800041
4.85261	-0.00108693	-0.00162408	-0.000856505	0.00232177	0.0020582	-0.000196507	0.00475089	-0.00089207	0.000656559	-0.000804347
4.85344	-0.00108736	-0.00162519	-0.000864708	0.00229718	0.00205236	-0.000198412	0.00474119	-0.000892681	0.000668693	-0.000807947
4.85427	-0.00108719	-0.00162682	-0.000873258	0.00227716	0.00204737	-0.000198952	0.00473149	-0.000890821	0.000683158	-0.000810796
4.85511	-0.00108717	-0.00162613	-0.000880951	0.00225852	0.00204452	-0.000199117	0.00472179	-0.000887081	0.000696959	-0.0008124
4.85594	-0.00108305	-0.00162728	-0.000882367	0.00224648	0.00204043	-0.000200457	0.00471384	-0.000880495	0.000711423	-0.000812825
4.85677	-0.00108093	-0.00162621	-0.000879523	0.00223227	0.0020361	-0.000199092	0.00470588	-0.000879769	0.000729688	-0.00081059
4.85761	-0.00107775	-0.001625	-0.000875178	0.00221893	0.0020325	-0.000197822	0.00469793	-0.000878008	0.000744429	-0.000806449
4.85844	-0.00107629	-0.00162317	-0.000870046	0.00220545	0.0020261	-0.000195752	0.00468998	-0.000880317	0.000762693	-0.000802519
4.85928	-0.00107612	-0.00162699	-0.000864472	0.00219164	0.00201939	-0.000197022	0.00468327	-0.000880317	0.000783299	-0.00079673
4.86011	-0.00107946	-0.00162655	-0.000862508	0.00217773	0.00201457	-0.000198247	0.00467656	-0.000884882	0.000799123	-0.000795084
4.86094	-0.00107986	-0.00162728	-0.000862694	0.00216519	0.002012	-0.000199707	0.00466984	-0.000886552	0.000819728	-0.000793369
4.86177	-0.00108389	-0.00163088	-0.000858564	0.00215625	0.00201247	-0.000200601	0.00466313	-0.000890222	0.000843526	-0.000795018
4.86261	-0.00108462	-0.00163226	-0.000856144	0.00214705	0.00201464	-0.000203096	0.00453774	-0.000890057	0.000860566	-0.000794857
4.86344	-0.00108471	-0.00163063	-0.000853906	0.00214006	0.00201551	-0.000201875	0.00453266	-0.000892247	0.000884364	-0.000798366
4.86428	-0.00108274	-0.00163242	-0.000849347	0.00213277	0.00201574	-0.000201195	0.00452759	-0.000889682	0.000909249	-0.000795851
4.86511	-0.00108347	-0.0016296	-0.000847026	0.00212634	0.00201165	-0.000201525	0.00452252	-0.000888622	0.000927618	-0.000796791
4.86594	-0.0010794	-0.00162537	-0.000848027	0.00211926	0.00200315	-0.00020115	0.00451767	-0.000885468	0.000952504	-0.000794931
4.86678	-0.00107916	-0.001622	-0.000846011	0.0021126	0.00199424	-0.000200279	0.00451281	-0.000883488	0.000978176	-0.000793727
4.86761	-0.00107961	-0.00161699	-0.000844443	0.00210556	0.00198581	-0.00020082	0.00450796	-0.000880709	0.000997937	-0.000787938
4.86844	-0.00107885	-0.00161157	-0.000844008	0.00209876	0.00197635	-0.00019816	0.00450311	-0.00088186	0.00102361	-0.000783418
4.86928	-0.00107758	-0.00161423	-0.000842783	0.00209149	0.00197115	-0.000196725	0.00449127	-0.00088134	0.00104841	-0.000779513
4.87011	-0.0010777	-0.00161537	-0.000840417	0.00208185	0.00196957	-0.00019783	0.00450136	-0.000879575	0.00106959	-0.000774383
4.87094	-0.00107654	-0.00161791	-0.000840857	0.00207547	0.00197009	-0.000198395	0.00451145	-0.000880375	0.00109438	-0.000776548
4.87178	-0.00107318	-0.00162408	-0.000839973	0.00206987	0.0019676	-0.0002007	0.00452155	-0.000881105	0.0011189	-0.000780004
4.87261	-0.00107264	-0.00162844	-0.000841491	0.00206437	0.00196612	-0.000206675	0.00453164	-0.000880425	0.00114151	-0.00078339
4.87345	-0.00107384	-0.00162597	-0.000839892	0.00205886	0.00196177	-0.000210651	0.0045435	-0.000879414	0.00116603	-0.000781575
4.87428	-0.00107596	-0.00162539	-0.00083867	0.0020563	0.0019557	-0.000210201	0.00455536	-0.000880239	0.00118701	-0.000782421
4.87511	-0.00107824	-0.00162659	-0.000836801	0.00205293	0.0019446	-0.000210882	0.00456722	-0.000880358	0.001211	-0.000775361
4.87594	-0.00108267	-0.00162647	-0.000838666	0.00205093	0.00193803	-0.000209422	0.00457908	-0.000880948	0.00123198	-0.000767456
4.87678	-0.00108314	-0.00162971	-0.000837541	0.00205079	0.00193344	-0.000206032	0.00459226	-0.000880148	0.00124847	-0.000759975
4.87761	-0.00108375	-0.00163751	-0.000836898	0.00205063	0.00193022	-0.000203468	0.00460544	-0.000879208	0.0012737	-0.0007552
4.87845	-0.00108292	-0.00164513	-0.000837054	0.00204959	0.00192989	-0.000207092	0.00461862	-0.000878033	0.00129019	-0.000751555
4.87928	-0.00108203	-0.00164916	-0.000836351	0.00205249	0.00193226	-0.000211162	0.00463181	-0.000876527	0.00130165	-0.000749909
4.88011	-0.00107946	-0.00165153	-0.000830784	0.00205265	0.00193186	-0.000215608	0.00464725	-0.000874412	0.00132795	-0.000751253
4.88095	-0.00107758	-0.0016519	-0.000828596	0.00205303	0.00193189	-0.000219468	0.00466269	-0.000873826	0.00133941	-0.000752408
4.88178	-0.00107676	-0.00164897	-0.000828991	0.00205263	0.00193245	-0.000223938	0.00467813	-0.000875781	0.00134345	-0.000752857
4.88261	-0.00107658	-0.00164608	-0.000829381	0.00205326	0.00193038	-0.000222408	0.00469357	-0.000877075	0.00137059	-0.000752857
4.88345	-0.00107587	-0.00164332	-0.000833713	0.0020498	0.00192584	-0.000220643	0.00471116	-0.0008775	0.00137463	-0.000752362
4.88428	-0.00107827	-0.00164141	-0.000839605	0.00204931	0.00192368	-0.000220127	0.00472875	-0.000876535	0.00137074	-0.000748643
4.88511	-0.00108124	-0.00163886	-0.000845036	0.00204811	0.00191928	-0.000220762	0.00474634	-0.000873875	0.00139843	-0.000739959
4.88595	-0.00108298	-0.00163841	-0.000851473	0.00204825	0.00191443	-0.000218882	0.00476392	-0.000868861	0.00139454	-0.000731534
4.88678	-0.00108538	-0.00163855	-0.000858507	0.00204982	0.00191053	-0.000219472	0.00478268	-0.000864366	0.00138364	-0.000720923
4.88761	-0.00108698	-0.00164053	-0.000862176	0.00205526	0.00190629	-0.000218391	0.00480144	-0.000857752	0.0014116	-0.000709513
4.88845	-0.00108924	-0.00164342	-0.000868913	0.00206359	0.00190135	-0.000218086	0.0048202	-0.000851703	0.0014007	-0.000696857
4.88928	-0.00109147	-0.00164686	-0.000873257	0.00207053	0.00189782	-0.000214746	0.00483896	-0.000848053	0.00138334	-0.000691047
4.89011	-0.00109171	-0.00164874	-0.000873166	0.0020802	0.00189234	-0.00021371	0.00485809	-0.000841818	0.00141129	-0.000682107
4.89095	-0.00109091	-0.00164788	-0.000871943	0.0020878	0.00188878	-0.000215451	0.00487723	-0.000835064	0.00139393	-0.000677847
4.89178	-0.00109074	-0.00164704	-0.00086964	0.00209568	0.00188765	-0.000218086	0.00489636	-0.000831794	0.00137082	-0.000673822
4.89262	-0.00108919	-0.0016458	-0.000863586	0.00210172	0.00188605	-0.000219661	0.0049155	-0.000829513	0.00139852	-0.000674198
4.89345	-0.00108486	-0.00164144	-0.00085595	0.00211045	0.00188276	-0.000222436	0.00493537	-0.000824927	0.00137541	-0.000673538
4.89428	-0.00108504	-0.00163876	-0.000851236	0.00211521	0.00188276	-0.000224717	0.00495524	-0.000820927	0.00134878	-0.000675278
4.89512	-0.00108619	-0.00163743	-0.000845266	0.00212147	0.00187695	-0.000223798	0.00497511	-0.000818552	0.00137603	-0.000675818
4.89595	-0.00108506	-0.00163371	-0.00083889	0.00212512	0.00186939	-0.000220878	0.00499498	-0.000812317	0.00134939	-0.000677344
4.89678	-0.00108372	-0.00162792	-0.000834148	0.00212938	0.00186266	-0.000217018	0.00501353	-0.000804457	0.00131913	-0.00067574
4.89762	-0.00108457	-0.00163	-0.000830194	0.00213251	0.00185706	-0.000213983	0.00503209	-0.000798198	0.00134578	-0.000671291
4.89845	-0.00108285	-0.00163204	-0.000824229	0.00213888	0.0018493	-0.000210478	0.00505064	-0.000794457	0.00131551	-0.000665971
4.89928	-0.00107944	-0.00163498	-0.000818177	0.00214173	0.00184391	-0.000204598	0.00506919	-0.000790717	0.00128186	-0.000662371
4.90012	-0.00107791	-0.00163973	-0.000814247	0.00214483	0.00183911	-0.000202317	0.00508645	-0.000791637	0.00130775	-0.000657786
4.90095	-0.00107735	-0.00164825	-0.000806377	0.00214603	0.00183365	-0.000200036	0.00510371	-0.000791991	0.0012741	-0.00065273
4.90178	-0.00107504	-0.0016528	-0.000799658	0.00214403	0.00182753	-0.000198671	0.00512097	-0.000788135	0.00123999	-0.000650049
4.90262	-0.00107511	-0.00165698	-0.00079524	0.00213942	0.0018236	-0.000199637	0.00513823	-0.00078329	0.00126504	-0.000645274
4.90345	-0.00107711	-0.00165852	-0.000792155	0.00213611	0.0018212	-0.000203942	0.00515393	-0.000774844	0.00123092	-0.000637604
4.90428	-0.00108097	-0.00166025	-0.000788036	0.00212966	0.0018196	-0.000205612	0.00516964	-0.000762325	0.00119579	-0.00063426
4.90512	-0.00108464	-0.00165913	-0.000790337	0.0021235	0.0018172	-0.000206952	0.00518534	-0.0007515	0.00121995	-0.00063454
4.90595	-0.00109144	-0.00165712	-0.000791352	0.0021174	0.00181546	-0.000209047	0.00520105	-0.000746156	0.00118481	-0.0006352
4.90679	-0.00109704	-0.00165473	-0.00078803	0.00211131	0.00181419	-0.000211612	0.00521603	-0.000741377	0.00115151	-0.000643249
4.90762	-0.00110041	-0.00165382	-0.000785845	0.00210321	0.00180988	-0.000210552	0.00523102	-0.000738903	0.00117477	-0.000653534
4.90845	-0.00109984	-0.00165107	-0.000782902	0.00209575	0.00180457	-0.000210222	0.005246	-0.000736478	0.00114147	-0.000661608
4.90929	-0.0011001	-0.00165142	-0.00077763	0.00208625	0.00180019	-0.000209587	0.00533976	-0.000734029	0.00111286	-0.000666668
4.91012	-0.00109561	-0.00164916	-0.000773042	0.00207667	0.00179711	-0.000205917	0.00535257	-0.000727344	0.00113535	-0.000671538
4.91095	-0.00109368	-0.00164776	-0.000772902	0.00206684	0.00179031	-0.000199117	0.00536539	-0.000720565	0.00110674	-0.000668923
4.91179	-0.00109234	-0.00164806	-0.000769229	0.00205684	0.00178422	-0.000193847	0.00537773	-0.000713035	0.00108332	-0.000665509
4.91262	-0.0010921	-0.00165102	-0.000764532	0.0020478	0.00177777	-0.000190696	0.00539008	-0.00070607	0.00110521	-0.000663109
4.91345	-0.00109107	-0.00165236	-0.000755454	0.00204067	0.00177268	-0.000188861	0.00540243	-0.00070033	0.00108178	-0.000663839
4.91429	-0.00109265	-0.00165968	-0.000747481	0.00203272	0.00176297	-0.000190366	0.00541477	-0.000696519	0.0010635	-0.000663109
4.91512	-0.00109131	-0.0016666	-0.000738324	0.00202281	0.00175574	-0.000192766	0.00542798	-0.000689699	0.00108498	-0.000665014
4.91595	-0.00109018	-0.00167241	-0.000729388	0.00201441	0.00174835	-0.000195942	0.00544119	-0.000683253	0.0010667	-0.00066692
4.91679	-0.00108731	-0.00167632	-0.000722346	0.00200554	0.00174223	-0.000198952	0.00545439	-0.000677018	0.00105464	-0.000666445
4.91762	-0.00108717	-0.00167872	-0.000718004	0.00199641	0.00173466	-0.000200997	0.0054676	-0.000672008	0.00107594	-0.000663126
4.91845	-0.00108738	-0.00167598	-0.000710413	0.00199105	0.00173198	-0.000202268	0.00548211	-0.000664762	0.00106388	-0.000663126
4.91929	-0.00108714	-0.00167095	-0.000699905	0.001987	0.00172664	-0.000204268	0.00549662	-0.000663022	0.00105909	-0.000665716
4.92012	-0.0010882	-0.00166551	-0.000689118	0.00198201	0.00172389	-0.000206833	0.00551114	-0.000664247	0.00108049	-0.000668895
4.92096	-0.00109044	-0.00165894	-0.000678011	0.00197525	0.00172109	-0.000210292	0.00552565	-0.000665801	0.00107569	-0.000673934
4.92179	-0.00109041	-0.00165376	-0.000666587	0.00196779	0.00172109	-0.000212457	0.00554274	-0.000663966	0.00107786	-0.000681043
4.92262	-0.00108693	-0.00165106	-0.000657168	0.0019573	0.0017184	-0.000214222	0.00555984	-0.000667166	0.00109963	-0.000688573
4.92345	-0.00108561	-0.00164947	-0.000648658	0.00194619	0.00171918	-0.000212787	0.00557693	-0.000668366	0.00110179	-0.000690478
4.92429	-0.00108403	-0.00164822	-0.000644481	0.00193379	0.00171725	-0.000209517	0.00559403	-0.000670766	0.00111411	-0.000693699
4.92512	-0.0010824	-0.00165022	-0.000635701	0.00192433	0.00171348	-0.000203682	0.00561599	-0.000671472	0.00113662	-0.000699509
4.92596	-0.00107864	-0.00165365	-0.000625633	0.00191374	0.00170944	-0.000201047	0.00563795	-0.000676012	0.00114894	-0.000704355
4.92679	-0.00108045	-0.00165757	-0.000615988	0.00190452	0.00170542	-0.000198882	0.00565991	-0.000678717	0.00117035	-0.00071033
4.92762	-0.00108107	-0.00166403	-0.000607576	0.00189649	0.00170008	-0.000201822	0.00568187	-0.000679847	0.00119399	-0.000718705
4.92846	-0.00108375	-0.00167078	-0.000592759	0.00188913	0.00169568	-0.000205633	0.00571169	-0.000682692	0.00121539	-0.000730165
4.92929	-0.00108703	-0.00167364	-0.000583805	0.00188052	0.00169382	-0.000210527	0.0057415	-0.000690692	0.00124693	-0.0007372
4.93012	-0.00109307	-0.00167405	-0.000578056	0.00187384	0.00169271	-0.000215352	0.00577132	-0.000698152	0.00127212	-0.000745695
4.93096	-0.00109837	-0.00167366	-0.000574066	0.00186544	0.00183365	-0.000218977	0.00580114	-0.000706952	0.00130365	-0.000753274
4.93179	-0.0011018	-0.00167228	-0.000565967	0.00185537	0.00182753	-0.000218791	0.00583995	-0.000718152	0.0013438	-0.000757748
4.93262	-0.00110468	-0.00166896	-0.00056169	0.00184351	0.0018236	-0.000219475	0.00587876	-0.000726738	0.00137094	-0.000759092
4.93346	-0.00110573	-0.0016695	-0.000557971	0.00183019	0.0018212	-0.000220416	0.00591756	-0.000727934	0.00141109	-0.000759847
4.93429	-0.00110472	-0.00167133	-0.000554942	0.00181821	0.0018196	-0.000218321	0.00595637	-0.00072927	0.00145664	-0.000757142
4.93512	-0.0011026	-0.00167194	-0.000548019	0.00180579	0.0018172	-0.000216086	0.00600795	-0.000725761	0.00148607	-0.000754033
4.93596	-0.0010997	-0.00167299	-0.000549117	0.00179687	0.00181546	-0.000215191	0.00605954	-0.000723547	0.00153163	-0.000755394
4.93679	-0.00109676	-0.00167732	-0.000552183	0.0017871	0.00181419	-0.000214131	0.00611112	-0.000721831	0.00157925	-0.000755884
4.93762	-0.00109498	-0.00168165	-0.000554108	0.00177553	0.00180988	-0.000211496	0.0061627	-0.000726775	0.00161116	-0.000758
4.93846	-0.00109404	-0.00168453	-0.000554628	0.00175983	0.00180457	-0.000211566	0.00622909	-0.000731439	0.00165878	-0.000764656
4.93929	-0.0010935	-0.00168904	-0.000561188	0.00174558	0.00180019	-0.000209707	0.00629547	-0.000738218	0.00170755	-0.000769431
4.94013	-0.00109463	-0.00169074	-0.000568037	0.00172892	0.00179711	-0.000208342	0.00636185	-0.000746103	0.00174205	-0.000771431
4.94096	-0.0010943	-0.00168622	-0.000575977	0.00171368	0.00179031	-0.000206012	0.00642824	-0.000752738	0.00179083	-0.000775056
4.94179	-0.00109241	-0.00167906	-0.000586416	0.00170198	0.00178422	-0.000205872	0.00651189	-0.000755162	0.00183534	-0.00077908
4.94263	-0.00109065	-0.00167038	-0.000600842	0.00169659	0.00177777	-0.000206366	0.00659553	-0.000760622	0.00187242	-0.00077852
4.94346	-0.00109102	-0.00166139	-0.000612173	0.00169151	0.00177268	-0.000209426	0.00667918	-0.000767942	0.00191694	-0.000777983
4.94429	-0.00108973	-0.00165476	-0.000620017	0.00168786	0.00176297	-0.000212556	0.00676283	-0.000774791	0.0019541	-0.000776998
4.94513	-0.00108937	-0.00165625	-0.000626657	0.00168436	0.00175574	-0.000215756	0.00686388	-0.000789075	0.00199357	-0.000775022
4.94596	-0.00109057	-0.00165622	-0.000633558	0.00168068	0.00174835	-0.000215496	0.00696494	-0.000798556	0.00203073	-0.000770387
4.94679	-0.00109034	-0.00166102	-0.000638054	0.00167558	0.00174223	-0.000216437	0.00706599	-0.000803542	0.00205749	-0.000768597
4.94763	-0.00108871	-0.00166448	-0.000645138	0.00166977	0.00173466	-0.000216342	0.00716705	-0.000809608	0.00209905	-0.000770383
4.94846	-0.00108488	-0.00166783	-0.000655453	0.0016669	0.00173198	-0.000217612	0.00728656	-0.000813134	0.00212581	-0.000771323
4.94929	-0.00108177	-0.00166631	-0.000668582	0.00166716	0.00172664	-0.000220387	0.00740608	-0.000810849	0.00213969	-0.000773723
4.95013	-0.00107923	-0.00166942	-0.00068017	0.00167055	0.00172389	-0.000225187	0.00752559	-0.000816004	0.00218291	-0.000778313
4.95096	-0.00107634	-0.00166999	-0.000694899	0.00167895	0.00172109	-0.000228552	0.0076451	-0.000825629	0.00219678	-0.000782292
4.95179	-0.00107735	-0.00167001	-0.000709004	0.00169005	0.00172109	-0.000228647	0.0077813	-0.000830008	0.00219272	-0.000783117
4.95263	-0.00108114	-0.00167191	-0.000720362	0.0017041	0.0017184	-0.000227942	0.00791751	-0.000836177	0.00223702	-0.000786622
4.95346	-0.00108719	-0.00167589	-0.000729056	0.0017208	0.00171918	-0.000224201	0.00805371	-0.000841661	0.00223295	-0.000791797
4.9543	-0.00109122	-0.00167697	-0.000737025	0.00173916	0.00171725	-0.000222247	0.00818991	-0.000843921	0.00221217	-0.000794123
4.95513	-0.00109501	-0.00167939	-0.000741511	0.0017596	0.00171348	-0.000220787	0.00833946	-0.000841216	0.00225686	-0.000794239
4.95596	-0.00109602	-0.00168528	-0.000744056	0.00178593	0.00170944	-0.000223138	0.00848901	-0.000843805	0.00223609	-0.000794709
4.9568	-0.00109383	-0.00168882	-0.000747747	0.00181536	0.00170542	-0.000225253	0.00863856	-0.000843146	0.00219848	-0.000789393
4.95763	-0.00108914	-0.00169366	-0.000751532	0.00184793	0.00170008	-0.000228264	0.00878811	-0.000844086	0.00224289	-0.000784408
4.95846	-0.00108693	-0.00169949	-0.000758725	0.00188268	0.00169568	-0.000229064	0.00894473	-0.000845096	0.00220529	-0.000780177
4.9593	-0.00108577	-0.00170274	-0.00076785	0.0019189	0.00169382	-0.000231323	0.00910136	-0.000849636	0.00215214	-0.000779191
4.96013	-0.00108587	-0.00170166	-0.000778338	0.00195358	0.00169271	-0.000229723	0.00925798	-0.000853727	0.00219562	-0.000780181
4.96096	-0.00108902	-0.00169727	-0.000785198	0.00198813	0.00172109	-0.000227253	0.00941461	-0.000861678	0.00214247	-0.000787521
4.9618	-0.00109001	-0.00168644	-0.000790057	0.00202385	0.00172109	-0.000223513	0.009573	-0.000869583	0.00207637	-0.000793026
4.96263	-0.0010919	-0.00167555	-0.000790592	0.00205921	0.0017184	-0.000219678	0.00973138	-0.000876853	0.00211831	-0.000796837
4.96346	-0.00109192	-0.00166633	-0.00078724	0.00209458	0.00171918	-0.000216573	0.00988977	-0.000879699	0.00205221	-0.000803352
4.9643	-0.00108898	-0.0016602	-0.000782272	0.00213288	0.00171725	-0.000214127	0.0100482	-0.000880499	0.00197705	-0.000806997
4.96513	-0.00108672	-0.00166047	-0.000781528	0.00217246	0.00171348	-0.000214177	0.0101994	-0.000876194	0.00201699	-0.000807962
4.96596	-0.00108543	-0.00166365	-0.000783221	0.00221173	0.00170944	-0.000214836	0.0103507	-0.000871229	0.00194183	-0.000807443
4.9668	-0.0010827	-0.00166642	-0.000786335	0.00224886	0.00170542	-0.000217216	0.010502	-0.000867134	0.00185933	-0.000809583
4.96763	-0.00108154	-0.0016692	-0.000788776	0.00228476	0.00170008	-0.000214205	0.0106532	-0.000867253	0.00189689	-0.000806759
4.96847	-0.00108387	-0.00167427	-0.000790505	0.00231509	0.00169568	-0.000213546	0.010789	-0.000868503	0.00181439	-0.000805604
4.9693	-0.00108659	-0.00167522	-0.000789308	0.00233876	0.00169382	-0.000212861	0.0109247	-0.000871212	0.0017268	-0.00080572
4.97013	-0.00108784	-0.00167636	-0.000785623	0.00236147	0.00169271	-0.000211847	0.0110604	-0.000873356	0.00176169	-0.000807155
4.97096	-0.00108908	-0.00167771	-0.000780622	0.00237977	0.00183365	-0.000210573	0.0111962	-0.00087489	0.0016741	-0.00080572
4.9718	-0.00108986	-0.00168117	-0.000778447	0.00239864	0.00182753	-0.000213229	0.0113079	-0.000872679	0.00158519	-0.000810239
4.97263	-0.00108958	-0.00167916	-0.000774865	0.00241551	0.0018236	-0.000212004	0.0114195	-0.00087395	0.00161722	-0.000808639
4.97347	-0.00108753	-0.00167691	-0.000771834	0.00243182	0.0018212	-0.000209769	0.0115312	-0.00087117	0.00152831	-0.000804899
4.9743	-0.00108883	-0.00167896	-0.000767455	0.00244295	0.0018196	-0.000207394	0.0116429	-0.000871096	0.00144004	-0.000803158
4.97513	-0.00109186	-0.0016804	-0.000761611	0.00245111	0.0018172	-0.000204688	0.0117235	-0.000872408	0.00146914	-0.000801629
4.97597	-0.00109323	-0.00167811	-0.00075512	0.00245031	0.00181546	-0.000199488	0.0118041	-0.000873818	0.00138087	-0.000800969
4.9768	-0.0010949	-0.00167897	-0.000753427	0.0024461	0.00181419	-0.000196948	0.0118847	-0.000868594	0.00129627	-0.000806404
4.97763	-0.00109589	-0.00167957	-0.00075299	0.00243702	0.00180988	-0.000194173	0.0119652	-0.000868618	0.00132246	-0.000813204
4.97847	-0.0010909	-0.00167774	-0.000757759	0.00242361	0.00180457	-0.000188808	0.0120093	-0.000867138	0.00123786	-0.000819039
4.9793	-0.00108538	-0.00167825	-0.000765821	0.00240785	0.00180019	-0.000184268	0.0120534	-0.000864482	0.00115869	-0.000823979
4.98013	-0.00108129	-0.00168023	-0.00077306	0.00239018	0.00179711	-0.000181797	0.0120975	-0.000865282	0.0011821	-0.000826449
4.98097	-0.00107957	-0.00168004	-0.000776583	0.00236989	0.00179031	-0.000177657	0.0121416	-0.000872036	0.00110294	-0.000825155
4.9818	-0.00108103	-0.00168502	-0.000779989	0.0023465	0.00178422	-0.000172457	0.0121456	-0.000877261	0.00103144	-0.000824284
4.98264	-0.00108828	-0.00168651	-0.000778507	0.00232045	0.00177777	-0.000171847	0.0121496	-0.000883661	0.00105227	-0.000825555
4.98347	-0.00109642	-0.00168662	-0.000777199	0.00229276	0.00177268	-0.000171212	0.0121536	-0.000890721	0.000980771	-0.000827274
4.9843	-0.00110383	-0.00168681	-0.00077951	0.00226297	0.00176297	-0.000170437	0.0121575	-0.000895381	0.00091663	-0.000829134
4.98513	-0.00110905	-0.00168948	-0.000785181	0.00223137	0.00175574	-0.000168201	0.0121214	-0.000896391	0.000935148	-0.000833794
4.98597	-0.00111093	-0.00168805	-0.000789369	0.0022008	0.00174835	-0.000168391	0.0120853	-0.000898107	0.000871006	-0.000839818
4.9868	-0.00111036	-0.00169017	-0.000797092	0.00216793	0.00174223	-0.000163756	0.0120491	-0.000898717	0.000814311	-0.000843748
4.98764	-0.0011077	-0.00169016	-0.000804131	0.00213196	0.00173466	-0.000158721	0.012013	-0.000896362	0.000830762	-0.000847488
4.98847	-0.00110441	-0.00169128	-0.000807599	0.00209429	0.00173198	-0.000150556	0.0119386	-0.000896033	0.000774066	-0.000851229
4.9893	-0.00110008	-0.00169083	-0.000808865	0.00205518	0.00172664	-0.000144556	0.0118641	-0.000894622	0.000724105	-0.000852029
4.99014	-0.00109561	-0.00169272	-0.000811748	0.00201062	0.00172389	-0.000137426	0.0117897	-0.000892507	0.000738733	-0.000849014
4.99097	-0.00109149	-0.00169297	-0.000813254	0.00196838	0.00172109	-0.000132816	0.0117153	-0.000890437	0.000688771	-0.000844684
4.9918	-0.00108796	-0.00169522	-0.000815354	0.00192655	0.00172109	-0.000128886	0.0116082	-0.000892482	0.000644135	-0.000841814
4.99264	-0.00108636	-0.00169608	-0.000820164	0.00188462	0.0017184	-0.00012771	0.011501	-0.000890668	0.000657148	-0.000838004
4.99347	-0.00108636	-0.00169709	-0.000822893	0.00184121	0.00171918	-0.000126746	0.0113939	-0.000890759	0.000612512	-0.000834734
4.9943	-0.00108883	-0.00169475	-0.000827151	0.00179996	0.00171725	-0.000128156	0.0112868	-0.000890379	0.000572167	-0.000833653
4.99514	-0.00109116	-0.00169382	-0.00083368	0.00175839	0.00171348	-0.000126107	0.0111527	-0.00088972	0.000583726	-0.000836313
4.99597	-0.00109365	-0.00169141	-0.000839045	0.00171698	0.00170944	-0.000123657	0.0110186	-0.000886899	0.000543382	-0.000833303
4.9968	-0.00109438	-0.0016905	-0.000842086	0.00168081	0.00170542	-0.000121208	0.0108844	-0.000885843	0.000507211	-0.000831068
4.99764	-0.00109758	-0.00169206	-0.000847401	0.00164938	0.00170008	-0.000117183	0.0107503	-0.000888412	0.000517458	-0.000831162
4.99847	-0.00109789	-0.00169547	-0.000850129	0.00161989	0.00169568	-0.000110643	0.0105971	-0.000893401	0.000481287	-0.000829327
4.9993	-0.00109986	-0.00169644	-0.000849958	0.00158911	0.00169382	-0.000107868	0.0104439	-0.000899356	0.000238237	-0.000825468
5.00014	-0.0011021	-0.00170034	-0.000849744	0.00156563	0.00169271	-0.000104882	0.0102907	-0.000906791	0.00024305	-0.000825348

## Sheet: Fig. 3b,c
Fig. 3 | Fds-catalysed [4+2] cycloadditions.
In vitro conversion of 1 μM 6 into 1 (b) and 1 μM 4 into 5 (c) in the presence of 50 μM spinach Fd, VtlF, MirFd, SceC, and TriM, respectively.
The reactions were performed in 50 mM Tris-HCl (pH 7.5) at 30°C for 30 min. The reaction products were monitored by UPLC-MS. Boiled spinach Fd was the negative control.
m/z 428.2 [M+H]+												m/z 412.2 [M+H]+
Time (min)	1 std	2 std	3 std	6 std	6 + spinach Fd	6 + VtlF	6 + MirFd	6 + SceC	6 + TriM	6 + boiled spinach Fd		Time (min)	4 std	5 std	4 + spinach Fd	4 + VtlF	4 + MirFd	4 + SceC	4 + TriM	4 + boiled spinach Fd
3.80118	737	1213.5	1518	2801	10600	12764	15044	12944	16916	1295		3.80107	1165	3418	924	1007	499	988	1738	1300
3.80325	1388	1161	2439	2370	10540	14512	20420	15360	16596	1761		3.80313	1326	3978	1021	773	1030	1519	2589	1170
3.80532	1485	1090	2564	3208	10476	16260	20900	15228	18220	1528		3.80518	1430	3522	901	1238	1223	1739	2846	290
3.80738	598	1508	1838	3166	10756	15464	21976	18040	18756	1972		3.80725	1408	3199	1262	1120	1056	2109	1806	1700
3.80945	970	1401	2486	3489	11788	17636	21444	17116	19260	1846		3.80932	1621	3812	1767	961	977	1428	1199	800
3.81152	990	394.5	2367	1779	15816	21964	21744	23280	19008	1720		3.81138	1397	3923	1642	801	1191	1168	1792	150
3.81358	1010	1329.5	2247	2172	14552	23196	22048	23788	18760	1989		3.81345	1174	5844	1421	1361	894	1944	1283	0
3.81565	1135	1222.5	1974	2196	19748	24992	22540	24496	21416	1962		3.81552	1327	6841	1157	1266	769	1731	1185	1270
3.8177	486	1801.5	2037	2437	17584	28956	23032	25948	15444	1585		3.81758	1480	6756	1110	645	1338	1477	1409	710
3.81977	812	647.5	2101	2678	15544	27124	23724	25444	19256	2030		3.81965	1404	6690	1063	2080	1214	1486	1632	0
3.82183	383	907.5	2121	2497	19256	28352	21168	25772	14940	1423		3.82172	667	6625	1310	1684	730	1478	1758	1520
3.8239	1613	638.5	2089	1952	20024	28448	16792	26096	18216	1047		3.82378	1702	7553	1557	584	798	1587	1617	570
3.82597	1713	1338.5	2057	2481	18464	28248	17948	22896	15072	1777		3.82585	2032	4902	710	1856	777	1543	1475	2130
3.82803	497	1238.5	2173	2786	17232	31592	17068	26732	13156	1776		3.82792	1474	6663	1666	1863	701	1498	1504	2160
3.8301	996	1255.5	1228	2550	18024	22332	12392	21232	13076	1670		3.82997	597	5521	960	1790	695	1280	1068	1650
3.83217	760	759	2266	2315	14988	19276	12528	22012	12384	1511		3.83203	1630	4882	1257	973	688	1063	1579	550
3.83423	1203	1219.5	1332	2131	13428	15148	7968	19644	11200	1539		3.8341	1644	3519	1528	1230	706	1298	2163	0
3.8363	1096	1282	2322	2502	13236	14220	9124	16456	12020	1699		3.83617	1300	2800	1675	1750	723	1980	2246	780
3.83837	1303	919	2201	2874	12304	14176	8037	15724	8520	1478		3.83823	1184	5014	1642	1053	723	1851	1409	580
3.84043	888	1243	1151	2660	10320	9404	5578	14404	6771	1200		3.8403	1139	2726	1725	942	677	1329	2062	380
3.8425	1219	1183.5	2296	3064	9628	10368	6521	15588	6195	922		3.84237	1108	2758	1270	753	632	1916	1025	690
3.84457	833	1123.5	1835	3020	8524	8027	4517	16152	7101	1556		3.84443	963	2198	1667	1933	722	1514	1884	710
3.84663	1098	987	2291	2975	7321	8396	4546	11312	6600	1100		3.8465	1206	2019	1987	1799	572	1398	1596	740
3.84868	545	1018.5	2462	2658	7864	7472	3207	10696	6099	1352		3.84857	1480	2506	2308	1289	630	1981	1356	910
3.85075	1306	1050.5	2579	2490	6976	5177	2972	9952	6807	941		3.85063	1514	2236	2031	1483	433	785	1114	0
3.85282	1265	1060.5	1723	1911	7209	7598	2549	10768	5065	859		3.8527	1579	2488	2178	1227	921	1840	1572	800
3.85488	956	1044.5	1731	3070	6417	6339	3485	8636	4604	1341		3.85477	719	2382	1072	1308	914	1145	1466	1230
3.85695	892	1028.5	3216	2719	6937	5544	2264	9484	4778	1446		3.85683	1461	2219	1416	1135	907	747	1360	1190
3.85902	974	1086.5	2591	1282	5455	6110	2895	6985	4448	1490		3.85888	870	2476	1674	1089	620	1728	1500	1350
3.86108	920	614	2535	2292	5018	5175	2603	8608	5202	1300		3.86095	1069	2520	1216	1042	776	1397	1641	1510
3.86315	946	1133	2479	1007	5697	4989	3224	7283	5577	545		3.86302	1269	2565	1362	1295	783	1423	1901	350
3.86522	563	666	2566	1307	5680	4495	2915	6761	5098	1734		3.86508	1131	1829	1192	1547	646	1091	2162	440
3.86728	1206	1161	2653	1986	3932	5176	2450	6250	3566	1593		3.86715	1704	2549	1022	1962	562	1522	1945	1400
3.86935	1817	1100.5	5613	1862	3948	3584	1984	6611	3222	1284		3.86922	1348	2396	1171	1814	720	1488	1736	1260
3.87142	2343	575.5	5855	1785	5363	3564	2763	6109	4064	1690		3.87128	992	1513	1320	1207	870	1895	2133	1110
3.87348	2011	1148	5412	1580	5739	4436	2854	6658	3959	1520		3.87335	999	2168	1363	1726	826	1866	2084	200
3.87555	2380	917.5	3410	1222	4851	4156	2945	6317	3854	1388		3.87542	1005	1988	541	1710	756	1837	2035	480
3.87762	983	1145.5	4966	831	5964	3877	3292	7343	5288	1652		3.87748	825	2128	1296	927	686	1836	1969	350
3.87967	1341	1231	4849	1817	4588	4596	3043	7472	5240	682		3.87955	737	1214	1204	1257	813	1503	2085	210
3.88173	1616	1289.5	5315	1182	4640	4780	2794	7601	5049	1071		3.8816	650	2541	1519	1418	1006	1171	1786	320
3.8838	1608	861.5	4200	1796	3856	5427	3997	7587	5243	1219		3.88367	1120	2707	1504	1295	397	2018	1487	430
3.88587	1600	865.5	4723	1640	5596	5975	4367	7573	4536	1122		3.88573	1152	1821	1489	1439	391	2232	1437	2840
3.88793	1584	1608	5246	1922	6886	5784	4716	7255	5452	990		3.8878	1296	1831	1426	1179	732	1560	1402	2750
3.89	1567	1295.5	3734	1711	6287	5539	3422	6647	3864	858		3.88987	2018	2802	1363	886	942	2505	1366	840
3.89207	2376	1267.5	4215	1399	4762	6471	3744	7060	4490	1964		3.89193	2192	1920	1482	1507	759	1696	1204	1950
3.89413	2218	1239.5	3267	1089	5819	4625	2418	7119	4726	1682		3.894	1336	2758	1618	1426	983	2054	1041	1510
3.8962	1988	1283	3050	1645	4788	4398	3123	7178	3986	1399		3.89607	1764	1852	1670	1333	991	1399	1369	1740
3.89827	1757	1326.5	3452	3124	4668	5850	3222	7274	3911	2574		3.89813	1063	2448	1818	1709	876	715	1696	580
3.90033	1721	2806.5	3297	2618	5585	4335	3032	7370	3835	2895		3.9002	1226	2009	1722	1063	760	2178	1344	140
3.9024	1534	2927.5	3142	2771	5713	5477	2842	6771	3996	1938		3.90227	1051	1430	1538	1205	1054	2663	992	1310
3.90447	1460	2706	2281	3113	5842	4505	2808	5778	4158	3358		3.90433	2162	2224	1452	1347	1470	2229	1836	1120
3.90653	1386	1705	3860	2648	3563	6163	3488	7417	4357	2899		3.90638	2504	1896	1805	1428	1319	1423	659	690
3.9086	1061	2483	1780	3287	4686	2842	4014	6828	3319	2728		3.90845	758	1905	2173	1606	992	1561	1104	760
3.91065	1260	2424.5	2042	3634	5411	4789	1598	7282	3038	3073		3.91052	1152	1913	1857	1629	1480	1843	799	720
3.91272	736	2657.5	2443	3769	3997	4099	4285	5282	2758	2455		3.91258	2340	1927	1540	1832	839	1183	835	680
3.91478	755	2100	1806	4191	4237	4450	2119	4482	3278	2675		3.91465	1153	1857	828	1793	354	1619	871	600
3.91685	749	2361.5	2966	4519	4157	2447	2488	4804	3003	2762		3.91672	1577	1787	1008	2149	594	1265	1119	1810
3.91892	1109	2623	3254	2968	4204	3902	2113	4667	2727	2208		3.91878	694	1578	1510	802	732	922	1077	1530
3.92098	1448	1867	2354	3288	3825	2537	1618	4530	3016	1306		3.92085	1286	1651	1543	1499	605	930	1034	1920
3.92305	1336	2107.5	2180	4180	4303	3397	2214	4940	1954	1313		3.92292	1328	2575	1114	946	336	1318	1120	670
3.92512	1600	1633.5	1854	4380	3134	2852	1637	5275	2334	2399		3.92498	1743	2394	830	1310	379	759	1205	880
3.92718	1207	1525	1998	4289	3458	2756	1212	3554	3411	1951		3.92705	1588	2556	1156	1660	421	1490	789	1230
3.92925	1207	1726	2142	3340	2754	2660	1967	5606	3081	1205		3.92912	1851	2268	909	1494	690	963	1438	750
3.93132	1078	1648.5	1676	3146	2343	2569	1677	5583	2285	1330		3.93118	1354	2365	662	478	702	1281	1445	0
3.93338	1075	1571	1981	4263	3143	2479	1530	4364	1928	1599		3.93325	645	2462	1234	1539	713	1896	944	450
3.93545	751	1140.5	1783	2441	2940	2396	2006	3690	3005	1513		3.9353	1245	2249	1053	1418	610	618	2209	340
3.93752	922	1930	2138	1362	2987	2116	1900	4138	3399	1480		3.93737	1115	2036	873	677	507	1098	1791	900
3.93958	799	890	2133	2758	3034	1664	1795	4183	2655	1468		3.93943	984	1799	947	823	668	2035	1374	1090
3.94165	724	1021	2378	2594	3206	2894	1395	3944	3574	1455		3.9415	699	1968	1022	1042	790	2393	1726	1280
3.9437	799	1221.5	2623	2587	3377	2677	1466	3602	3479	1582		3.94357	1378	2138	1159	1641	415	1213	2200	640
3.94577	874	903	2542	2650	3263	2030	1538	3934	3385	1216		3.94563	1796	2132	1071	1813	485	739	968	860
3.94783	740	1483	2693	2670	2778	2746	1715	3903	4571	1187		3.9477	1449	2407	982	1845	556	1523	1649	1650
3.9499	605	1627	3462	2313	2031	2468	1988	3872	5638	1158		3.94977	1264	1385	1021	648	461	1345	2309	260
3.95197	363	1177	3235	1743	2443	2356	2214	3540	5931	546		3.95183	963	2458	1469	280	462	1648	1042	800
3.95403	1366	1090	3704	2138	3238	2245	2440	5645	6014	1156		3.9539	1627	2266	1351	1018	464	1263	1729	1190
3.9561	1608	927	2906	1913	4118	3296	2876	5403	5654	1130		3.95597	1714	2699	1234	767	700	1129	2076	0
3.95817	1291	999	2107	1687	5555	3612	3868	3588	5348	825		3.95803	1773	2632	2036	1021	935	1524	2372	1130
3.96023	1625	1071	2651	2407	4757	4343	3406	5306	8046	1155		3.96008	1612	2812	2580	1041	1112	1919	1490	910
3.9623	1570	838	2850	1511	3846	4860	2945	4962	8368	911		3.96215	1245	2090	4354	1062	851	2191	1783	690
3.96437	1953	990.5	3896	2063	4949	6161	4841	4617	9344	1688		3.96422	1555	1993	3547	1790	891	2416	1003	700
3.96643	1888	891.5	4633	2552	4743	6631	6652	7734	7691	1625		3.96628	1470	3001	5377	1614	1431	1594	1516	220
3.9685	1824	1069	4557	1477	6282	6505	6860	9012	8788	1562		3.96835	1384	1506	5855	1854	1790	1579	1659	970
3.97057	2665	1066.5	4482	1777	7887	7905	7886	8208	8816	1364		3.97042	1511	2119	4488	2851	1833	2259	1405	1580
3.97262	4077	1189	4480	2782	6801	7721	7845	8856	8256	1166		3.97248	1638	3221	6859	3061	2045	2073	1150	1970
3.97468	5409	1311.5	3442	1716	7166	9204	7804	9504	9428	1249		3.97455	1244	2555	6632	3293	2024	1315	1357	670
3.97675	4565	1271	7353	1834	7530	11140	7618	10808	9636	1526		3.97662	1892	2823	5560	3691	2226	1370	280	1070
3.97882	4872	1346.5	6549	1305	7920	10676	8078	11092	9116	684		3.97868	1699	2048	6582	4090	1619	1466	1017	1390
3.98088	4638	1731	4069	2068	9368	8924	7943	13028	9416	1422		3.98075	1295	1440	5736	4544	1209	1291	713	760
3.98295	5491	1617.5	4287	1183	8832	11648	7808	12336	8029	1553		3.98282	1415	1143	5722	4997	1604	1117	1251	1020
3.98502	6555	1852	2840	1322	9092	10524	8109	11640	7200	1204		3.98487	1493	1292	5872	6555	1783	1350	1337	440
3.98708	6310	1453	3759	1936	9656	10744	7995	11576	5178	1668		3.98693	1570	2407	6120	6371	1404	1131	2198	1460
3.98915	6386	1053.5	4677	1352	9496	9056	7881	12280	6288	776		3.989	1609	2175	3737	7636	670	1239	1742	1050
3.99122	6420	1325.5	4774	1881	7691	7552	5918	12680	5873	1963		3.99107	794	2846	4686	6500	767	1182	1286	630
3.99328	5842	1425	4441	1905	9388	8576	5367	8756	4346	1785		3.99313	2039	1554	3649	5994	1600	1129	1666	200
3.99535	6681	1948	3418	2045	7277	7378	4757	6923	4870	867		3.9952	1342	1639	3054	6036	1677	1075	2047	0
3.99742	5785	2316.5	4573	3684	5935	8432	4480	8820	4528	1444		3.99727	1079	2737	3101	5733	1298	1289	2606	470
3.99948	4355	2278.5	3448	3663	5780	6291	4595	7561	3843	1320		3.99933	1015	2194	3238	5429	956	1272	2365	170
4.00155	2923	2241	4208	2059	5084	5411	4261	8098	4191	1753		4.0014	1167	976	3838	3324	1084	1255	3416	270
4.0036	4098	2240	3273	3268	4251	4078	3099	7047	3006	1845		4.00347	1177	1390	2011	5142	892	1761	3691	370
4.00567	2841	1721	2023	1958	3996	3966	3887	5636	3758	1571		4.00553	1188	1439	2712	3174	701	3024	3790	810
4.00773	2811	3676.5	2246	2342	3533	4864	2769	6250	3239	1297		4.0076	1136	1692	3216	3725	431	2700	3889	1250
4.0098	1896	3274.5	1881	2623	3376	3627	2564	6342	3797	1298		4.00967	1084	1945	3576	3205	1715	2561	2783	940
4.01187	3183	2034.5	2662	2675	3846	4002	2973	4161	3271	1299		4.01172	1197	1924	3936	2342	1837	2968	3153	380
4.01393	1120	2143.5	2806	4084	3926	2670	2399	3361	3217	2433		4.01378	1310	1756	4824	2743	2562	2747	4596	1150
4.016	2751	1420	2686	3901	3697	2925	1597	4932	3556	2250		4.01585	1411	2274	5498	2733	827	2527	4096	500
4.01807	766	1879.5	2565	4299	3522	2647	2602	4746	2931	2427		4.01792	1512	1340	4734	3144	3299	3993	5183	310
4.02013	675	2338.5	2622	3774	2670	1911	2720	5660	2765	2063		4.01998	1539	2341	6578	1995	3375	4390	3796	1480
4.0222	1669	2387	2671	3501	4229	2845	2498	4258	2599	1698		4.02205	1595	2245	8824	1727	3405	4178	4381	130
4.02427	1049	2220.5	2834	4844	2916	3779	2277	5069	3246	2019		4.02412	1648	1925	9256	2684	3101	4849	4598	1600
4.02633	1455	1709	2996	6007	2982	3393	2064	4758	3210	2340		4.02618	1700	2032	9620	3846	2977	4926	4823	980
4.0284	1076	2286.5	2295	6227	2970	3146	1851	3828	3175	2467		4.02825	1019	2396	14912	4129	4533	5003	4546	820
4.03047	851	1724	3733	5192	3452	2220	2244	5092	3307	2593		4.03032	1867	2493	14008	4689	4928	6588	5136	810
4.03253	1259	2104	3289	4735	3423	3673	2287	4642	3380	2756		4.03238	1341	1497	14900	6771	5339	6723	5726	1100
4.03458	1318	1636.5	3617	5133	3080	3930	2330	4227	3325	3010		4.03445	816	1853	16652	7133	4785	7231	6026	1500
4.03665	1728	1011.5	2796	5235	2844	1871	1914	4828	3036	3044		4.0365	873	2866	18176	8752	5958	7872	7136	150
4.03872	1617	1123	2642	5269	2739	2594	1728	5093	2746	3143		4.03857	1194	1101	17556	8023	5777	5289	6613	280
4.04078	1507	940.5	3119	5967	3155	3148	1542	2175	3291	3437		4.04063	1058	2261	17972	8220	5596	5524	5504	2060
4.04285	1001	1331	1734	6537	3571	3429	2635	4297	3891	2613		4.0427	834	1169	19948	11064	5764	6372	7161	1960
4.04492	1771	1403	3122	3213	3654	2807	2531	5895	5315	3516		4.04477	971	1528	20132	13556	5932	6676	7401	900
4.04698	1992	1343	2313	3632	3078	3457	2782	4073	4796	2699		4.04683	1143	1815	17616	13680	6609	6172	5881	400
4.04905	1580	1282.5	2470	6008	4174	2848	3035	5789	5301	2239		4.0489	1316	1446	18128	13080	7132	5668	6880	1420
4.05112	1102	1311	2402	4637	4286	2240	3063	5993	4831	3181		4.05097	1324	1077	17412	12480	7283	5995	6740	1020
4.05318	767	1335.5	2334	3197	4460	3163	2289	5400	5492	2501		4.05303	1414	1315	18032	14648	7433	3947	6599	1090
4.05525	1405	1417	1888	3141	5509	3539	3245	5466	5018	2738		4.0551	1505	1553	16760	15384	6421	6569	6572	1200
4.05732	1326	1498	1931	4393	5911	3916	2410	5159	3567	2741		4.05717	1445	2168	15080	15848	6758	5269	6545	0
4.05938	1267	1147.5	2106	3951	5043	4220	3721	5886	4985	1799		4.05923	1386	1840	13136	17720	5768	6383	6478	130
4.06145	1208	1866.5	2280	3580	4175	4097	3328	6613	6781	3015		4.0613	1357	1512	16412	16916	6250	8580	6410	1130
4.06352	2287	1644.5	916	3798	5333	3974	2934	6150	7400	2381		4.06335	1341	1489	19000	16800	6353	7750	6050	630
4.06557	2271	1808.5	1935	4587	4245	3608	3129	5869	6565	2206		4.06542	1335	1628	18752	14248	7003	6108	6821	1210
4.06763	1618	1398	2245	4368	4630	4413	4424	7712	6565	2171		4.06748	1328	1767	19248	14004	7665	9132	4848	1490
4.0697	2405	1321	1910	3254	4483	3747	5060	7102	5898	2230		4.06955	1260	2970	16936	14088	8328	8132	6001	0
4.07177	3322	1559.5	2442	3646	4335	3082	5153	6492	5183	1687		4.07162	1193	2442	23712	12932	8596	9492	6105	530
4.07383	3031	867	2974	2442	6408	4494	3904	7257	6974	1220		4.07368	1087	1913	24564	9380	8868	8171	6051	670
4.0759	2930	1561	3276	3426	6897	5110	4472	7529	6786	1706		4.07575	982	3083	30816	13860	6518	7410	5074	410
4.07797	2395	1156.5	1997	3738	5575	2613	4023	6898	6485	1431		4.07782	929	2696	31040	14828	6380	7053	3479	150
4.08003	3400	1235	2176	3085	6858	4219	3016	7593	5884	1157		4.07988	877	2996	24240	18656	8728	6288	3585	2100
4.0821	3621	1201	1912	2039	5809	4973	3505	6743	7173	1523		4.08195	1156	3289	28284	17728	7600	5226	3768	2070
4.08417	1790	1167	1749	3053	6216	3863	3406	7869	8924	1413		4.08402	1260	3582	28156	19040	6470	6841	2973	200
4.08623	2030	944	1586	1966	5644	4484	3661	7446	8860	1585		4.08608	1364	4191	26512	20348	8077	6056	2952	1870
4.0883	2017	965.5	2187	3116	6580	4228	3688	8256	5898	1145		4.08813	1240	4301	20968	21284	7297	6415	3188	510
4.09037	1666	1053	2215	2290	5213	3971	3200	7159	6240	1473		4.0902	1129	5686	23048	22224	6493	5112	2769	1700
4.09243	1315	1140	2244	2245	6016	5107	1705	6063	7521	1380		4.09227	1113	5701	17776	23372	5267	5294	2660	580
4.0945	1163	458	1732	2285	5979	5470	2993	10004	7355	1573		4.09433	1097	7411	13680	23820	5193	4884	3098	0
4.09655	1483	967.5	2569	2292	5544	4699	3498	9564	5518	1476		4.0964	1374	7041	13132	22392	2986	4129	2661	290
4.09862	522	1122.5	2021	2206	5109	4232	2604	9100	6496	1636		4.09847	1388	5891	13016	19208	3357	3919	1916	220
4.10068	1087	955	1473	1462	7311	6376	3499	6911	7134	1524		4.10053	761	8018	9180	19500	2849	3066	2231	150
4.10275	789	1221	2172	2700	7667	5628	3060	8936	7399	1234		4.1026	1367	8908	7391	16284	1288	3515	1067	760
4.10482	784	1487	3285	1926	5723	4368	3518	9992	7156	1630		4.10467	1028	8260	7062	13812	2588	3030	1303	630
4.10688	779	1638	3078	3206	4954	7073	3977	8352	6042	2135		4.10673	1350	8484	6219	12948	3134	2592	1902	510
4.10895	1094	998.5	2182	2277	7515	5115	3709	9532	6535	753		4.1088	798	8276	6635	8724	1954	2193	1215	730
4.11102	1117	1088	2407	2139	6236	6261	4059	7990	7066	845		4.11087	809	7611	4380	7727	1230	2108	1171	960
4.11308	1139	956	1292	1435	6670	7838	4409	9216	7227	1094		4.11293	821	6384	4990	9168	1357	2197	1126	700
4.11515	781	874.5	2023	1169	6540	6803	6097	6708	6076	1773		4.11498	1682	6180	4728	7501	1048	1771	1952	440
4.11722	1241	793	2136	2134	5479	8126	5741	6491	5253	1497		4.11705	1768	5747	3614	6672	1394	2152	2054	800
4.11928	866	1093.5	2003	2037	6569	7205	4068	8688	5267	1603		4.11912	1267	5975	2722	5242	1358	1578	2037	1140
4.12135	1187	1107.5	2281	2654	5514	7260	4926	8576	4282	1346		4.12118	2210	4427	2139	4780	1280	1885	1663	1480
4.12342	748	1122	1347	2307	6099	6384	5174	8256	5143	1125		4.12325	860	4713	3125	3705	1365	1287	1546	1050
4.12548	1595	866	1858	1415	6684	6529	5306	6946	3714	1588		4.12532	1240	4540	1739	3565	1347	1961	1744	610
4.12753	1694	1284.5	1873	1166	6798	6516	4874	7532	4243	1193		4.12738	1096	4384	3117	2179	1330	975	1012	500
4.1296	862	1010.5	1888	1341	5349	5684	3125	6935	4772	1050		4.12945	1105	3686	3041	2451	761	1165	961	380
4.13167	884	736.5	2257	1412	6602	5545	4887	7239	3103	746		4.13152	1201	3477	1795	2795	868	688	1258	770
4.13373	834	1086	2229	1238	5043	5535	3489	4995	3087	947		4.13358	1233	3165	2357	2072	1112	791	1535	220
4.1358	1375	1642.5	2200	1064	5501	4381	2866	6099	3293	1161		4.13565	1265	3218	2959	2657	1188	893	2322	560
4.13787	1834	1539	1732	1705	4500	3793	3188	5835	3279	1003		4.13772	1308	3272	2628	2420	978	709	3668	1000
4.13993	1607	1091	2782	1539	4217	3955	3088	5343	2745	845		4.13977	1352	3673	1969	2295	769	845	2924	710
4.142	792	1203.5	2745	1733	4498	4096	1447	6424	3310	1623		4.14183	1521	2672	2121	2169	1114	1183	2565	430
4.14407	1497	646	2708	1800	3538	4236	1861	3608	3035	1483		4.1439	1690	3665	1829	1783	1348	1303	2885	1140
4.14613	398	1011.5	4276	2031	3428	3647	2677	4878	3128	1342		4.14597	1714	2747	1537	1700	1121	1012	2856	800
4.1482	1367	1068	5840	1903	3243	4023	1324	4210	3101	1517		4.14803	1589	2101	2080	1292	1388	721	2828	1010
4.15027	408	1001.5	5186	1708	2880	3272	3005	4526	2653	1537		4.1501	1761	2792	2796	2109	1787	2836	2789	670
4.15233	596	1140.5	10284	1585	2517	4080	1977	3748	2810	1406		4.15217	1934	3885	3327	2342	1587	2404	4082	1010
4.1544	783	673.5	12568	1462	3431	3038	2229	3450	2827	1588		4.15423	2014	3733	3300	2172	1388	2457	3962	350
4.15647	1043	929	18268	2024	3352	1659	1812	3077	2845	2015		4.1563	2095	2507	4444	2219	2720	2399	4685	170
4.15852	1204	936.5	25024	1997	3565	2787	2465	5429	2044	405		4.15837	1893	2975	5599	2266	2602	3164	4741	0
4.16058	1105	944	32524	1969	1781	2021	822	4927	1723	1521		4.16043	2334	3283	5720	1925	2484	3074	2635	210
4.16265	1323	1128.5	52640	2086	2860	2184	1235	4196	2664	1291		4.1625	2482	3382	6444	2443	5569	2984	4967	410
4.16472	884	1114.5	76288	2444	2672	1765	1022	2528	3033	1614		4.16457	1554	3481	4904	2960	6284	3840	5703	210
4.16678	1267	1100	115360	2262	2431	1347	1020	4093	3145	1671		4.16663	1727	3440	7017	3816	5329	3630	4058	0
4.16885	927	866	142592	2079	2190	2095	1018	3542	2702	1775		4.16868	2685	1965	6509	4024	6433	3420	6495	1040
4.17092	979	1391	206016	2466	2732	1931	1028	3432	2913	1497		4.17075	1844	2308	7077	4232	6216	3471	5530	1220
4.17298	521	1372.5	293248	2490	2398	1940	1491	2160	2615	1220		4.17282	2026	3218	5643	4624	6564	3523	9052	590
4.17505	633	1354	398656	2406	2451	2260	1954	2800	2865	1581		4.17488	1258	3442	7617	5290	6189	4456	10436	0
4.17712	745	2138	521280	1851	2607	2580	1920	3716	2094	1942		4.17695	1494	4032	6145	5134	6448	4800	12292	390
4.17918	877	2920	653312	1637	2763	2782	2310	3366	3432	1764		4.17902	1253	4084	5937	4978	6237	3913	13352	480
4.18125	1009	2593	815104	2237	1146	1894	686	3302	3346	2130		4.18108	1084	3663	6137	5574	6536	3601	22332	570
4.18332	938	5142	941824	2702	2024	2487	1776	3728	1804	2183		4.18315	915	3446	5987	5746	6834	6195	22184	430
4.18538	867	6284	1006848	2444	2605	2569	678	2764	1963	1389		4.18522	1103	3965	9132	6147	5083	5951	20160	740
4.18743	1568	9134	1248256	2480	2804	2066	1084	3131	2683	1787		4.18728	1354	3570	13340	5605	7285	5706	23856	1050
4.1895	1450	12512	1231360	2420	2633	1823	1095	3934	1692	1794		4.18935	1626	3870	12172	5750	7352	9188	23976	1300
4.19157	948	16262	1239296	2361	2461	1799	1159	3101	2525	1787		4.1914	1540	4103	14420	6517	11388	11916	25188	780
4.19363	884	26320	1236480	2354	1605	1775	1223	2508	1959	1779		4.19347	1454	7180	21504	6828	13872	15276	26404	250
4.1957	1098	38144	1218816	1861	1815	2559	1301	2897	2064	2309		4.19553	1578	8676	23504	7414	19132	18644	26900	910
4.19777	730	57680	1186816	2137	2072	2231	1378	3077	2112	956		4.1976	1386	10888	31864	6883	24124	18700	20668	970
4.19983	1239	71296	1103872	2083	2099	1903	1272	3258	2209	2344		4.19967	1413	14524	33776	11032	24856	25772	24336	1030
4.2019	1010	103008	992768	2110	2120	2806	1166	2648	2307	1985		4.20173	1440	14680	37616	11064	27064	26556	19664	5730
4.20397	1401	146624	857344	1863	2357	1562	1417	2563	1260	1502		4.2038	2006	18704	42400	17328	31944	28000	20020	5690
4.20603	760	199328	792064	1616	2564	2129	913	2578	2825	1690		4.20587	1868	21328	45344	20312	37744	26996	18808	6740
4.2081	1412	260640	631552	1722	2528	1974	1698	2023	2815	1521		4.20793	1302	25940	52976	25176	35024	23960	14496	3070
4.21017	773	326656	561664	2758	2492	836	1550	2623	3765	1826		4.21	1498	30908	49872	29024	33888	23864	12048	7120
4.21223	1095	407552	474880	2326	2662	1724	1145	2658	3296	2130		4.21207	1756	34848	49776	35776	32960	21944	11124	7780
4.2143	785	470912	411968	1894	2735	2536	1972	2694	4200	1948		4.21413	1310	40640	48912	40560	35520	22828	9760	8450
4.21637	965	503424	340352	2255	2408	3462	1992	2815	4530	2371		4.2162	448	35600	43280	37424	32592	22384	8468	10360
4.21843	882	624128	280896	2546	2345	2944	1572	2936	3248	2795		4.21825	328	37216	39712	44384	27904	19220	6606	13250
4.22048	1008	615680	239872	3461	2281	2754	1752	2883	4927	3181		4.22032	743	39552	32104	43936	23216	17176	4583	12990
4.22255	931	619648	198272	4430	3215	3106	1932	3558	5351	3843		4.22238	1158	35952	31056	46048	21516	11904	5272	11530
4.22462	854	618240	187968	5815	2987	2868	1673	4786	4543	4881		4.22445	1562	34368	23704	39472	19564	13964	3967	11090
4.22668	566	609408	148416	6276	2758	2630	1684	4493	3952	4668		4.22652	1138	30512	20692	38992	15452	11968	3612	11660
4.22875	963	593408	141376	4811	3220	2575	1695	4200	5054	5569		4.22858	715	29716	20692	37488	13464	7082	3066	12230
4.23082	955	551936	119120	5743	3682	3641	1385	4413	3225	4913		4.23065	968	28040	17536	31924	11144	7435	3772	12790
4.23288	983	496384	103664	7940	3494	3370	1075	4626	3728	6237		4.23272	1222	23020	12720	29904	10832	5988	3864	10210
4.23495	213	428672	99776	9196	3305	3329	1266	4073	4141	6935		4.23478	1283	19772	11984	27028	7267	4920	2436	11500
4.23702	972	396032	91088	10144	3692	2799	1457	3519	4002	6421		4.23685	1559	16388	11948	20672	6614	5325	1388	10780
4.23908	756	315776	87696	11576	3747	2010	2306	4517	3547	5907		4.23892	1513	15968	7923	14880	4210	2853	2039	7850
4.24115	1055	280832	74704	12208	3803	2650	2496	5202	3092	6375		4.24098	1343	13492	5366	16272	4971	2683	1929	6340
4.24322	891	237440	76816	11812	3232	2352	2858	4695	3730	6231		4.24303	1375	8280	6166	12884	3394	3061	1687	5910
4.24528	943	205984	71040	15168	3297	2325	1628	3565	2972	6088		4.2451	1406	10476	7821	11248	4253	3456	1445	5990
4.24735	994	170176	60016	14440	3362	2297	2981	5099	4182	6311		4.24717	1493	8576	6005	8696	2149	1848	1594	3570
4.24942	555	140448	54528	12848	3434	2063	2822	3891	5308	6535		4.24923	1579	7275	3432	8288	3754	2784	1854	2820
4.25147	495	119936	56112	14520	2945	1828	2959	5525	5010	6630		4.2513	932	8716	4337	6982	2497	1627	1660	2730
4.25353	435	99136	52656	11988	3171	2870	2602	3991	5935	6724		4.25337	2315	7113	4209	4941	2355	1763	1466	3280
4.2556	244	93984	47040	13160	3396	2880	3607	4066	6700	6597		4.25543	1957	5061	2636	6365	2245	1371	1261	3840
4.25767	808	74208	42624	13388	3023	4500	5838	5468	7902	6635		4.2575	928	6635	4264	3224	2002	1610	1152	1170
4.25973	975	70688	40832	12208	2649	4066	5631	6946	10976	6672		4.25957	1392	7203	3186	4601	983	1780	1591	2970
4.2618	1560	59560	44016	12816	4087	4825	10964	7029	14108	7638		4.26163	1690	7847	2249	4901	1455	1756	1487	1190
4.26387	1325	51832	35936	13428	4400	6016	13536	4845	17920	7798		4.2637	1327	8416	2676	3749	1602	1732	1271	2700
4.26593	1090	49888	33664	9772	6015	8109	17012	5612	22172	9496		4.26577	1582	9636	3272	3344	1662	1443	1684	0
4.268	971	45544	34272	12968	6236	12764	20920	8892	25404	11836		4.26783	1488	10856	2943	1773	1722	1451	1645	3870
4.27007	627	43848	35056	19208	9016	16628	30344	11996	32284	18256		4.26988	1609	18964	2671	2099	1103	1225	1572	1750
4.27213	675	37352	30804	21500	12708	21240	39520	12584	44624	21648		4.27195	1095	22184	2382	2387	858	1497	1547	2010
4.2742	723	38408	34336	27016	19652	31492	50176	15648	42976	31712		4.27402	1701	27396	2039	2338	1205	1448	1354	2350
4.27627	804	35520	32416	32404	20772	42080	59216	18892	43584	40544		4.27608	1640	34832	2878	1810	1623	1399	912	1120
4.27833	885	30008	35424	44784	24776	43488	69408	25456	49520	53808		4.27815	1485	44992	2649	2093	1501	1224	833	680
4.2804	1029	27264	32524	61184	29872	59648	79840	29896	56336	61520		4.28022	1330	55904	2420	2879	1379	507	754	860
4.28245	574	28056	34048	85056	40928	57728	88768	30868	54640	75088		4.28228	1423	61984	2872	2800	997	1471	901	600
4.28452	2002	26328	37936	109808	43776	66496	89808	38672	57040	93056		4.28435	2394	73920	4310	2970	1157	1347	1048	340
4.28658	1765	23520	37872	131840	55456	74576	92144	50928	53920	106928		4.28642	1935	86304	4598	3223	1316	1458	1245	1530
4.28865	1010	21312	36688	166784	52656	78288	93136	51696	51104	136128		4.28848	1476	89008	3493	3299	1965	1641	1443	2870
4.29072	2269	20416	35488	182208	52144	83632	93264	52688	46480	139712		4.29055	1485	104512	3991	3375	1710	1627	2078	3440
4.29278	2059	22008	35248	195840	59232	83776	86000	59376	36912	136256		4.29262	1411	100192	3104	2282	1598	1447	1849	950
4.29485	1648	17968	33776	220544	63872	84592	85792	64432	36672	137984		4.29467	1613	108160	4223	2282	1795	1369	2412	1440
4.29692	1458	16832	27292	243840	59424	68512	70048	66224	34576	133120		4.29673	1407	91600	4844	3091	1919	1292	2303	860
4.29898	1688	17136	28520	250752	59536	69776	67216	62576	26304	132480		4.2988	1200	98400	3076	3240	2043	1303	2095	1290
4.30105	1632	17528	27004	263040	53472	64720	57056	64432	24812	131904		4.30087	1768	95984	3985	3121	2291	1314	1886	1190
4.30312	1575	15402	24364	254144	54992	59152	46880	55152	21092	135232		4.30293	1452	85456	5648	2778	2237	1485	1053	980
4.30518	582	17168	23508	253312	47712	49680	41088	56656	20876	124832		4.305	1680	84592	4660	2897	1907	1418	2616	760
4.30725	1091	16208	19188	243200	40992	47792	34608	49920	16852	107360		4.30707	1908	75360	4222	3016	2421	1351	1510	740
4.30932	1040	17712	17988	231616	36512	42560	31832	40832	13888	104800		4.30913	1328	74448	3483	3475	2517	1210	2791	0
4.31138	1260	16262	19168	214848	32504	32124	24992	40528	12980	94896		4.3112	1442	54608	4304	3535	2043	1912	2435	800
4.31343	1277	17024	17028	203328	25360	31156	24024	32608	9936	89200		4.31327	1143	56192	3149	3845	1569	1902	2005	920
4.3155	1797	18968	16084	193472	24832	23228	21748	32848	10108	78656		4.31533	1493	50976	2718	1767	1825	1907	1237	360
4.31757	1665	18936	15816	181632	23144	21088	14008	24564	9216	81776		4.3174	1544	46224	3419	2922	2081	1758	1309	320
4.31963	964	18344	12824	175104	18256	19644	13804	25160	8368	67312		4.31947	1353	46016	3101	3107	2072	1564	1382	970
4.3217	1420	17744	10752	150016	17104	16956	10792	20680	9128	63088		4.32152	1227	41488	2303	3654	1874	1221	680	860
4.32377	1772	17624	11044	139712	14132	18400	11388	14972	6132	68512		4.32358	1422	35648	3577	1894	1676	1259	1648	0
4.32583	833	16888	11272	142720	13940	15868	9960	14540	7468	60448		4.32565	1947	33600	1663	3281	951	865	695	220
4.3279	1788	13646	11164	134272	13120	11208	12980	13028	8664	57088		4.32772	1976	30816	2605	2612	2268	1049	1704	320
4.32997	943	14260	10348	133248	10540	11032	8147	12180	8110	55728		4.32978	1566	22872	1588	1730	1999	1123	1285	430
4.33203	1858	13502	8300	119472	11368	9816	10116	13104	7173	51296		4.33185	1605	21864	1962	1435	1896	984	1569	0
4.3341	1136	12182	8102	116928	11040	8700	8094	9428	7804	49200		4.33392	1998	23176	1979	2421	1163	845	1025	780
4.33617	1021	11754	8081	113200	10404	8708	9352	10232	8352	52752		4.33598	1977	23808	2074	1498	1572	1273	779	800
4.33823	777	9594	6967	111536	9764	9140	8944	11168	10600	52208		4.33805	1814	17524	2460	1280	889	1500	807	640
4.3403	893	8994	8204	113792	13896	9572	9248	10200	10944	40384		4.34012	2086	19724	2551	1303	1682	653	912	150
4.34237	879	9584	7588	108544	12872	9964	9904	10432	9836	46752		4.34218	1925	22048	2990	1446	1073	973	827	450
4.34442	865	8514	6959	93968	14136	10356	10700	10668	11108	42000		4.34425	1764	23152	1482	1492	1478	579	800	830
4.34648	951	8042	6373	98000	14744	12260	12152	11016	13460	38704		4.34632	1330	23388	1748	1557	840	539	772	380
4.34855	1037	7908	8716	95632	20156	15612	11196	15968	13064	36672		4.34837	1285	27416	1669	1494	947	1044	637	1260
4.35062	1376	6412	7925	86752	19152	14152	10240	16832	17372	38400		4.35043	2277	30036	1601	1431	1434	817	502	1320
4.35268	1689	5376	7157	88336	18184	17032	11128	14680	20776	31828		4.3525	1962	29624	1534	1500	957	527	978	990
4.35475	2833	5522	8476	79328	20888	15824	14556	15724	30224	34096		4.35457	1988	32864	1543	1569	1173	936	285	670
4.35682	3274	5636	6373	76304	19264	18552	15928	16768	37712	35104		4.35663	2014	31176	1435	1062	1088	895	832	1030
4.35888	4149	5582	6546	72928	21276	18544	21116	18612	46848	27472		4.3587	1981	31952	1478	1829	959	467	993	400
4.36095	6206	5174	6968	77600	23704	21028	23528	19300	62736	34832		4.36077	1823	32740	1131	1262	830	545	1154	470
4.36302	7298	4150	6450	70144	25372	24608	32324	19360	75328	27832		4.36283	1703	28432	1484	1272	794	622	1189	1760
4.36508	9328	4051	5944	66240	30884	29524	44768	19420	99536	31308		4.3649	1583	26844	1330	1552	1034	811	1205	2060
4.36715	12864	4040.5	6514	69136	28208	36112	58144	27524	118784	29508		4.36697	922	26828	1284	735	1107	781	1309	2640
4.36922	19824	3483.5	5185	62304	31156	45984	76944	32960	140352	29884		4.36903	2440	21952	1239	849	1121	751	1861	880
4.37128	31448	4102	4645	65056	44368	59296	103552	37920	142016	26612		4.3711	2625	22932	1416	981	1135	1167	2373	490
4.37335	44016	3794	3953	56688	50560	74288	115312	53376	170432	30068		4.37315	2342	17524	1442	1160	902	1371	2724	2060
4.3754	58416	3479.5	5164	62976	60144	93904	150272	75040	173632	26720		4.37522	709	15140	1468	1340	670	1279	2965	790
4.37747	76016	3186.5	5174	59456	82000	110160	157248	87200	161920	27812		4.37728	1928	14896	3278	539	1697	703	4101	510
4.37953	93680	4358	5599	58384	88976	129808	213248	109040	160576	25840		4.37935	1291	12420	3082	1500	1459	1216	4557	1370
4.3816	117824	3962.5	6175	62320	101344	160704	197376	140480	153920	27144		4.38142	2375	11292	3172	1627	2447	1244	3836	1040
4.38367	142400	3578.5	3197	60336	130992	171584	204736	163776	143424	24696		4.38348	2247	13848	4859	1328	1796	1090	4710	1320
4.38573	160384	4238	5709	56128	150976	182976	202880	162240	126064	27496		4.38555	2884	9200	5400	1197	2668	2375	5448	370
4.3878	183168	3186.5	4540	60336	156544	194880	184000	188096	116768	26168		4.38762	1943	8248	5047	1507	3598	3473	6186	1550
4.38987	180672	3273	4761	55536	163584	200832	182016	203200	102480	21956		4.38968	1599	9224	6819	2006	3072	2921	6059	1650
4.39193	183488	3484	4506	57456	169280	199360	163456	211648	83712	22636		4.39175	2307	8432	9640	1993	4111	2085	6318	1630
4.394	180800	3225	5424	56000	160320	183104	152576	213056	69296	21688		4.39382	2341	8436	9868	3496	6138	3886	6577	1270
4.39607	178112	2972	5822	49152	153728	180288	138560	190976	57296	22692		4.39588	2376	8732	13212	4189	6482	3874	7921	910
4.39813	165632	3257	3908	53008	140800	165248	108800	188160	37472	22772		4.39793	2333	6974	12084	6063	7626	4177	8860	900
4.4002	150848	2592.5	4760	55072	123728	157952	110336	175424	33968	22856		4.4	2290	7298	12804	7784	6621	4481	9988	1880
4.40227	128192	2322.5	3766	58112	112112	137344	78912	154304	28224	24356		4.40207	2336	7877	15644	9408	7033	4588	12496	3940
4.40432	114192	1976.5	3807	56896	96608	106784	63040	127920	21068	22536		4.40413	2383	7717	17836	8340	7445	4356	13888	4830
4.40638	97392	2582	3847	56656	80080	91488	51008	113632	18632	20716		4.4062	1351	7558	16680	9648	8812	3843	18120	4550
4.40845	73664	2587	2872	56480	66576	79264	40112	103392	15656	24472		4.40827	1078	7023	17624	10952	9180	6537	23860	1650
4.41052	62320	2799.5	3967	50176	56336	56848	32664	75776	11488	22232		4.41033	1837	9924	18248	12020	9584	7860	28000	1780
4.41258	49136	3087.5	4253	52848	42672	50576	25184	65200	10248	24988		4.4124	2568	10896	18524	13140	11400	6150	33936	1530
4.41465	39632	1598.5	3550	49936	34608	43360	22140	56384	10124	24696		4.41447	3086	10680	18800	12824	10828	8628	38464	1390
4.41672	31964	2854.5	3718	52864	27772	29976	18152	43376	6414	25708		4.41653	1546	10696	30904	13600	15064	7857	45312	1250
4.41878	26856	2270	4091	52944	24284	28980	14296	34800	7579	25916		4.4186	1828	9676	35696	15548	22680	9792	61184	1050
4.42085	23692	2380.5	3765	53024	21372	19112	11396	25656	8548	26128		4.42067	1853	11560	40368	18052	24480	12252	57952	940
4.42292	16716	2253	3440	56608	14180	19736	10744	22944	9492	26096		4.42272	2212	10996	54080	18196	38400	18920	73808	840
4.42498	15584	2712	3801	57568	15976	16588	9964	22568	6418	24212		4.42478	2130	12740	78064	20756	43824	18528	73312	1050
4.42705	10736	2911	2295	57920	13836	15224	10268	15276	5686	21368		4.42685	2048	13128	90304	26880	54992	26560	70800	1260
4.42912	10056	1954	4246	56880	11320	14964	7076	16620	6593	25692		4.42892	1578	15960	113872	28120	70720	31540	71216	850
4.43118	8944	2380	4542	54864	10820	11428	7940	12524	5620	26068		4.43098	2481	19428	139328	41984	87744	36400	68720	450
4.43325	7235	1883	2859	51600	10564	8648	7269	12244	4760	25524		4.43305	1433	20648	156864	50416	100448	49904	70128	580
4.4353	5300	1903.5	3273	56640	11636	10100	6528	11160	5934	25940		4.43512	1273	30040	175360	67264	111952	49696	66480	640
4.43737	6859	1923.5	2897	56160	9376	8800	5688	9680	4663	22752		4.43718	1656	33376	177792	80128	121840	57296	57760	1970
4.43943	5144	1436	2677	50992	11268	7758	6087	9560	4783	22072		4.43925	2037	37840	203264	92288	133824	61328	52928	2560
4.4415	5257	1983.5	2881	50816	7686	8488	6487	7072	6684	20664		4.44132	2418	47696	204224	133056	124832	67264	49200	1920
4.44357	4411	2126.5	3020	50800	6990	7235	5249	8572	7994	20528		4.44338	2329	50208	211648	147840	126592	67296	45488	1280
4.44563	3890	1775	3159	47712	7110	5983	6370	6705	8728	21980		4.44545	2240	60624	205824	160192	122976	69504	41536	1850
4.4477	4974	1859	2327	49248	7119	6947	6402	6411	4684	20720		4.44752	1554	66208	200000	170944	114672	70112	37024	2660
4.44977	4107	2045.5	3895	49792	7128	6703	4219	6955	8596	19964		4.44957	1708	66976	177856	168000	117168	56096	32004	2750
4.45183	4540	1882.5	3377	46304	6732	6829	4815	9052	10264	20028		4.45163	1863	70992	164672	193536	97344	49968	35184	890
4.4539	3699	1720	2795	46480	6336	6860	5353	10132	8316	20272		4.4537	1895	67872	149120	188480	90112	54992	28060	1190
4.45597	2949	1900.5	3012	50432	7183	6891	5011	8340	9432	20496		4.45577	1761	64752	132096	189184	70960	46336	20544	1500
4.45803	3710	1147.5	3230	46672	6273	6342	6116	10892	11272	20720		4.45783	1138	64656	113184	167296	72032	45872	20224	1380
4.4601	2209	2123	2877	42688	7344	6387	6563	9732	12304	19352		4.4599	1710	56720	100944	169536	59232	44336	18720	1260
4.46217	2318	2271	2631	47760	8960	6432	5670	10756	13204	21412		4.46197	2074	60592	88848	160384	48768	36736	16100	1310
4.46423	1986	1429.5	2932	46528	10360	8916	5896	11256	12480	18660		4.46403	1755	55760	80416	136704	46464	29852	17088	1360
4.46628	1780	1636.5	2517	41056	9024	10024	4626	10708	11964	19416		4.4661	2034	56864	69248	110880	33184	28120	19536	1400
4.46835	1575	1448.5	3213	41984	10696	8126	7012	11284	13976	18396		4.46817	2313	53904	58432	101760	33808	22848	16924	960
4.47042	2166	1338.5	1598	47792	12364	7710	3977	11860	13532	18956		4.47023	2426	40032	50896	92640	25588	22244	14216	510
4.47248	2234	1440.5	2366	44944	14356	7654	6261	11600	13084	19416		4.4723	1376	38016	42576	71024	29296	21064	14036	3650
4.47455	2302	1510	3044	41904	14636	8444	6683	13208	13884	15768		4.47435	1935	34512	38608	61456	23748	19332	15652	3640
4.47662	2073	1579.5	2566	41824	17536	8856	5667	16536	12812	19816		4.47642	1749	29220	31392	57872	21996	14768	14416	2690
4.47868	1844	1163.5	2396	41984	18568	9268	5922	16236	9812	19232		4.47848	2259	27104	32768	53104	16204	15344	12304	1190
4.48075	2265	1947.5	3433	44832	18176	12748	5140	17780	10348	20020		4.48055	2174	25344	30780	45952	16060	17568	13228	1700
4.48282	2686	1688.5	3804	36256	18644	12516	6175	18368	7662	15428		4.48262	2263	19280	26904	38832	14608	14808	11644	2140
4.48488	2627	1397.5	2153	37600	19112	11468	3992	17128	9680	19120		4.48468	1656	21240	26784	34912	13404	14712	9700	1990
4.48695	2294	1506	3533	41984	19028	10424	3864	18304	8068	17432		4.48675	1167	19952	24468	31812	13764	14184	13748	1460
4.48902	2544	1615	3028	37136	18944	13032	3602	14740	7639	17972		4.48882	1765	21060	22884	31596	13564	14168	9996	900
4.49108	2595	1438.5	2131	39824	17776	9484	4189	15364	5664	19804		4.49088	2111	17076	22196	27012	13496	9392	11912	930
4.49315	1469	1315.5	2966	39280	17088	10264	4063	19408	6568	18872		4.49295	2156	17240	23436	24672	13428	8624	11996	970
4.49522	1313	1466	2035	38944	16956	11948	3387	16948	4828	15808		4.49502	2229	18620	18980	21220	12556	8552	11036	1310
4.49727	2174	1258.5	2903	38816	12368	9136	4516	12036	4054	17620		4.49708	2178	17280	17672	20520	12352	8420	10076	1660
4.49933	1687	1606.5	3244	38656	11600	9040	3225	12680	4229	18632		4.49915	2127	19568	20328	20280	13424	8548	9956	1890
4.5014	1746	799	2191	39920	10212	9192	4752	15328	3841	19772		4.50122	2408	20896	17480	17872	11184	8196	11472	1500
4.50347	2033	1183	2756	39936	10244	7127	2647	11852	4518	17684		4.50327	2689	22224	14052	21028	9916	7847	10988	2290
4.50553	1985	1522	3177	39936	11136	8220	3849	10520	4344	15712		4.50533	2886	20144	13836	16304	9760	9060	10696	980
4.5076	2064	1283	1767	40032	8728	8412	1745	9476	4170	17996		4.5074	3082	23336	12684	17716	10304	9132	10408	2530
4.50967	985	1198	1928	40448	5939	6669	4560	7880	4497	15140		4.50947	3000	35440	12416	17520	7406	9992	12096	1910
4.51173	1709	1716.5	2552	40864	7751	6971	3362	6154	4562	16260		4.51153	2275	39248	12148	15988	8528	8026	15296	870
4.5138	2001	1902	2379	38976	8372	5458	2303	8232	3547	16784		4.5136	3308	41680	13304	14756	8984	6984	21444	1930
4.51587	1447	1076.5	2036	41232	6356	5961	3250	9028	4666	17400		4.51567	2523	50512	13812	15224	6560	7287	20296	2720
4.51793	1583	1766.5	2571	36320	7483	5663	3616	8360	4213	16364		4.51773	3172	61136	14320	16416	8916	7853	24628	630
4.52	1653	1514	2367	35952	7038	5152	4232	6565	4778	14636		4.5198	2775	68592	16884	14172	9176	7802	33488	1090
4.52207	1367	1065.5	3124	35584	7681	4956	4086	7270	5344	16328		4.52187	3181	89168	16512	11664	8448	7750	48352	640
4.52413	1401	1483	3684	38432	7197	5084	4080	6963	5276	15672		4.52393	2892	118000	19388	12736	9264	7652	51392	580
4.5262	1435	1017.5	1422	39552	8280	5213	4866	7078	5208	17072		4.526	2603	152768	19640	12956	10080	7553	73520	650
4.52825	1439	1451.5	1935	37936	6093	5195	6467	7192	5945	17212		4.52805	3034	182208	27000	13032	13788	11028	82496	550
4.53032	1444	1622	2364	38400	7288	5176	6293	8396	5806	17352		4.53012	2168	229632	27716	13668	15840	10868	106496	460
4.53238	1543	1095.5	2111	38368	8256	5433	4998	8924	5081	19388		4.53218	2753	299648	43392	15808	19284	13560	138304	230
4.53445	1642	1378	1951	36720	7417	6418	5054	8736	5756	14008		4.53425	2613	409920	55168	16520	22484	16712	140864	0
4.53652	1771	1588.5	1790	38560	6586	7791	6368	8404	5621	16204		4.53632	2674	539904	83392	19076	30732	22704	181376	1140
4.53858	1286	883.5	1413	38400	8172	8200	5552	8071	5089	15616		4.53838	2267	715520	103488	24216	43552	28576	172608	920
4.54065	1481	964	1036	38224	8113	7074	6087	9392	4089	17080		4.54045	3667	1012736	130864	27076	58048	37072	206080	1050
4.54272	1290	1276	1725	37504	7945	7037	5403	9276	4840	15316		4.54252	3367	1284352	179008	39376	71888	50672	219712	1180
4.54478	1140	1189.5	2414	36768	6600	5235	4816	9160	5230	13632		4.54458	3341	1745408	229248	42720	94192	62288	214848	1130
4.54685	808	1018	2179	38752	9128	5617	5708	9556	3326	14432		4.54665	3041	2324480	272832	64256	125120	70576	217920	640
4.54892	1462	1285.5	2831	33728	8256	7465	4993	9344	4075	15232		4.54872	2463	3159040	347648	85984	149312	85840	221056	150
4.55098	1106	1183.5	2638	36256	8224	6517	4878	9132	3971	18016		4.55078	2673	4198400	397824	123312	173504	117568	194304	2380
4.55305	781	1562	2078	35024	7551	5780	4801	8940	4066	16968		4.55283	2696	5431296	460544	163648	196480	136384	220160	3440
4.55512	1166	1842	1931	35904	7610	6730	4175	9432	3867	19188		4.5549	1841	6462464	516992	203072	224512	146304	177408	3010
4.55718	1105	711	2011	36272	6662	6264	3039	8672	3668	17892		4.55697	3344	8217600	520832	256512	255616	178112	154176	3720
4.55923	1043	967.5	2106	35136	5602	5704	4261	7434	3708	17872		4.55903	2634	9572352	572416	305408	260928	178176	130544	7880
4.5613	831	1182	2202	34000	7632	7307	3147	5571	3533	14272		4.5611	2753	11075580	583168	363264	253632	209152	132224	6820
4.56337	885	1055.5	1984	39072	6141	5321	2332	7121	3547	17744		4.56317	1956	13066240	573696	402688	254592	204672	101888	8990
4.56543	834	975.5	1767	40048	5692	3627	4274	7010	3561	15240		4.56523	2407	14249980	560896	499904	236480	219456	93888	9510
4.5675	1340	895	1146	42992	4945	4628	3785	6820	5011	15652		4.5673	2799	15048700	530944	495040	236800	216192	74416	10030
4.56957	1204	706.5	1797	37376	4725	4893	3772	7180	5451	16196		4.56937	2037	16838660	491904	539392	214912	186240	62128	11880
4.57163	1067	518	2448	38512	5323	5171	3238	6249	4763	16380		4.57143	1458	17022980	435136	549120	192512	189952	50912	14620
4.5737	1033	862.5	2349	38416	6383	4220	3225	5938	4874	16272		4.5735	1639	16867330	432320	532224	169152	175488	38704	13710
4.57577	998	1207	1617	34544	5937	3851	2643	5160	5165	16424		4.57557	1641	16576510	368960	508544	159616	147456	34080	14550
4.57783	1014	1089.5	1506	33344	5858	6401	3905	6128	5016	16576		4.57762	1642	16547840	321152	484096	147840	124784	31428	12710
4.5799	1031	1415.5	2318	33632	5780	7122	4207	7032	4867	14576		4.57968	2087	15679490	269696	459712	127888	112176	22528	14260
4.58197	850	1319	1628	33920	5445	5687	4176	7006	3860	15424		4.58175	2483	14868480	238336	413824	119664	97840	19680	15810
4.58403	912	1039	2003	32768	5733	6870	4048	6027	4736	17188		4.58382	2880	13484030	198144	356224	99888	81808	16036	12260
4.5861	975	965.5	2199	31616	7143	6670	4279	6768	4537	16312		4.58588	3600	12369920	180672	328320	94112	70272	17652	8700
4.58817	1123	1005.5	2151	36752	7186	7245	4357	6322	5966	15808		4.58795	4278	11239420	147776	287296	91792	52944	12752	9150
4.59022	1109	1053	1633	36704	6913	6743	5777	6575	5762	15092		4.59002	3565	9252864	139840	233856	81856	43328	12280	8980
4.59228	1094	1101	3267	36496	7334	6242	5389	6829	4462	16168		4.59208	4852	8170496	124272	189888	83552	32396	12292	6710
4.59435	847	992	3554	33392	7407	7516	5287	7482	5464	17244		4.59415	6702	7051264	109184	188032	80496	27864	11964	3110
4.59642	1098	883.5	2383	35184	7056	8792	5555	8752	5757	12268		4.59622	8380	6070272	105296	158592	66128	23308	8200	6060
4.59848	552	573	1533	33248	7061	8684	6333	8560	6509	15884		4.59828	11944	5090304	97296	143168	62992	21816	7421	3410
4.60055	1186	898.5	2543	33280	6914	9672	6817	9100	6173	12460		4.60035	17532	4459520	81312	124256	64384	18364	8472	6590
4.60262	1242	1224	1975	32400	7078	9772	7300	9640	5988	14116		4.60242	23204	3821568	77776	118208	54432	13960	7882	4870
4.60468	1628	1174.5	1408	31516	7242	9872	7155	11100	5803	16184		4.60447	34048	3105792	72272	104256	56224	13672	7536	2660
4.60675	1060	808.5	2333	32100	8908	9232	6897	11464	4955	16592		4.60653	47328	2670592	63536	100160	49264	12764	7342	4480
4.60882	1317	753	3300	33248	8660	9128	6638	10944	5361	16312		4.6086	57600	2267136	62928	89440	40192	11216	6862	2510
4.61088	593	1159	2705	34384	7125	9024	6490	12716	5789	14916		4.61067	70784	1939456	50592	82896	41040	10128	6396	5350
4.61295	494	814	2666	37216	7709	8756	7020	13096	3658	14396		4.61273	89968	1692928	48208	72560	32396	9440	3629	1730
4.61502	1113	1001.5	2969	37312	7199	8492	7550	12848	3614	16296		4.6148	106080	1510656	41920	62912	29912	7148	6341	1240
4.61708	1347	1099.5	2266	32736	6688	8820	7285	12600	4128	16112		4.61687	115120	1354496	35232	58112	24548	7886	4424	1890
4.61915	1225	1075.5	1465	35776	7205	6299	5898	12600	4025	15924		4.61893	121824	1205248	28364	50032	19284	7341	3586	2900
4.6212	1286	816.5	2549	34096	7722	7389	7593	12600	3921	16072		4.621	123904	1118976	23376	47776	19704	7080	4716	2290
4.62327	1239	1633.5	1253	29388	7488	5537	5343	13588	3250	12944		4.62307	127408	983808	22576	39616	16412	7039	5344	1680
4.62533	1064	1777	1594	32468	7253	5019	6846	10960	3694	15508		4.62513	129904	889344	19428	31196	11608	6621	5209	1830
4.6274	1084	1191.5	3232	33376	5364	5827	4007	9404	3788	14456		4.6272	132416	839936	17124	27552	13528	5225	4450	1970
4.62947	1103	766.5	2562	34800	6465	4377	3851	10504	3882	15052		4.62925	120304	776704	15204	27116	9856	6385	4621	1550
4.63153	672	1271.5	2583	35888	6429	4411	3198	7838	2015	15652		4.63132	111888	699392	13872	22672	10744	5312	5003	700
4.6336	979	987.5	2662	36992	6866	4056	1916	9880	2979	17448		4.63338	105152	667136	13368	20164	7625	4680	4441	830
4.63567	748	704	2136	35216	5978	4826	3391	7457	3139	18256		4.63545	98736	618752	11056	18404	7085	4462	3093	2720
4.63773	1072	1166.5	2314	36288	6196	4779	1748	7358	2761	16884		4.63752	87536	565760	11808	18648	7627	5079	3984	3400
4.6398	924	1650	2291	33824	4431	3668	2584	6324	3457	19988		4.63958	76832	524800	11528	16932	6816	4416	4325	200
4.64187	777	1352.5	2265	35584	3839	3300	2929	6712	2056	20480		4.64165	63152	476288	12100	13976	5071	5651	3957	540
4.64393	641	1333	2199	35408	4537	4243	3028	6223	2583	20568		4.64372	63456	468928	9208	13360	6398	2937	2976	1970
4.646	925	1484.5	2133	36832	4386	3647	1212	4641	2455	20252		4.64578	52736	457024	10208	10584	5503	3404	2351	1070
4.64807	1208	1133	1652	37248	4501	3442	2152	5276	3439	17276		4.64785	47136	415552	7058	10980	5446	4232	2952	1480
4.65013	812	732.5	2185	37664	3968	3995	1997	3766	3571	17348		4.64992	43216	381440	5824	11372	3762	2667	3413	1890
4.65218	417	1274.5	2571	36080	3593	3432	1266	2923	1815	21484		4.65198	38496	375360	9048	8900	4374	3996	3563	2780
4.65425	821	626.5	2301	38800	4432	2885	1802	6104	3968	20892		4.65405	34704	342016	7641	10320	4280	3589	3713	3670
4.65632	1225	797	2675	37968	4349	3890	981	6376	3556	17380		4.6561	31800	317120	7004	8624	3787	2843	2233	7690
4.65838	1231	1616	2342	36384	4127	3466	2095	4152	3639	18796		4.65817	29688	284288	7743	6200	4054	2307	3488	7780
4.66045	955	1281	2856	38512	3905	1466	2568	3953	2431	17252		4.66023	27432	277440	7333	7535	3968	2135	1824	12060
4.66252	1042	1291.5	1996	37168	4654	2069	2289	3678	3407	16828		4.6623	28468	279488	6948	5988	4008	1963	2157	23160
4.66458	1077	1331	2312	35808	4968	4350	2123	4491	2426	18284		4.66437	25344	264320	6054	5228	3433	2196	2363	30580
4.66665	1168	1068	1792	34736	5848	3456	2056	4161	3631	17196		4.66643	22712	235968	7812	6086	4065	2429	2787	59750
4.66872	636	1157	2571	35536	3091	4564	2349	3831	2884	17216		4.6685	22280	244736	6071	5909	3779	3403	2753	68650
4.67078	745	1145.5	1242	34240	3958	3198	1776	4966	1663	16824		4.67057	20988	212864	6649	5197	4107	3468	2270	100800
4.67285	860	1132.5	1805	35424	4724	3287	2020	4859	3052	17892		4.67263	20688	211264	7269	4485	2864	3169	1787	146960
4.67492	529	1099.5	1704	34896	4961	3302	2521	4395	2415	17644		4.6747	16428	195840	6100	4991	3560	2257	3142	235160
4.67698	802	1066.5	2115	34384	3746	2558	2080	3996	3168	16280		4.67677	19404	198272	6221	5480	3661	2652	2851	315200
4.67905	1074	826	1921	34448	4343	3770	2099	4987	2806	17444		4.67883	22508	180224	6107	4895	2524	2936	3221	384320
4.68112	1042	1092.5	1837	34512	3993	2704	2814	4693	2455	16252		4.68088	18416	185664	4749	4309	4154	1877	2067	432640
4.68317	1011	1285.5	1820	34288	4547	2891	2763	3464	2579	15716		4.68295	17232	170496	4808	6028	2122	2125	2054	492960
4.68523	851	1150.5	1864	33872	4238	2812	2712	4132	2703	14736		4.68502	18960	155456	4094	6083	2251	3373	2642	586080
4.6873	691	1337.5	1908	33520	3928	4102	2360	3751	2942	13756		4.68708	17940	156608	5193	4333	2852	3128	2654	661920
4.68937	806	1171	2041	33520	3109	3886	1854	4526	1898	15440		4.68915	17176	146752	4135	3836	2013	2414	3004	713280
4.69143	475	1428	2058	32368	4156	3669	2852	4315	2867	15696		4.69122	16412	138816	3523	3704	2134	2021	2048	699360
4.6935	541	998	1327	31208	3636	3437	2177	4902	2741	15452		4.69328	18932	139776	3993	4061	2345	3115	2169	685600
4.69557	607	1156	2908	33552	2917	2321	2512	4454	2290	15208		4.69535	14844	125952	4277	4158	2557	1196	2531	725920
4.69763	893	896	3115	31332	5665	3019	1621	4006	2539	14560		4.69742	14344	113696	3924	4255	2463	1560	2027	709760
4.6997	885	1285.5	1807	32328	5431	3869	1990	5493	2758	16940		4.69948	15780	118096	3661	4189	2506	2245	1901	703200
4.70177	878	621	1544	32480	4022	3279	2466	4995	2187	17868		4.70155	14292	121600	3873	4122	2384	1507	1274	630080
4.70383	1756	902.5	2243	30096	5928	3406	2264	4005	2478	16068		4.70362	16096	121840	4086	2978	2143	2082	1364	619040
4.7059	1967	852	2026	34048	4867	3363	1897	4314	2633	17632		4.70568	13512	118592	2670	3367	2335	2398	2009	484320
4.70797	1484	1057.5	1804	28240	3906	4062	2074	3745	2389	14848		4.70773	14348	108640	3993	3073	2268	2440	2055	535360
4.71003	865	960.5	1417	32260	4474	4127	2250	4451	2242	17108		4.7098	14540	105584	3489	2654	2201	3206	1244	456480
4.7121	676	918.5	1635	31924	3737	4192	1355	3620	2991	15160		4.71187	14088	104720	4619	3089	2677	2918	2091	398560
4.71417	987	910	2022	32500	4013	3031	2501	4814	2731	14352		4.71393	14736	105696	2563	3519	2370	1741	1274	393920
4.71622	655	932	2409	32448	4271	2986	2183	4438	2472	17320		4.716	15384	102080	3869	1645	2063	2154	827	343840
4.71828	1232	954	2133	32392	4528	3778	1808	3981	2581	15040		4.71807	13164	101920	3635	3697	2282	1373	1450	331520
4.72035	194	1020.5	1999	29244	4367	2430	1625	3523	2895	16152		4.72013	14216	95632	3377	2389	2129	1761	1464	312080
4.72242	1385	1029	1865	28196	3442	3696	1732	4561	2775	12972		4.7222	15068	101936	3406	3074	1963	1945	1479	278960
4.72448	545	663.5	2085	32212	4775	3318	1865	4417	2655	16092		4.72427	14648	98880	2521	1988	1797	1870	1576	280200
4.72655	1016	1454	2340	30992	5002	3030	1571	4272	3071	16540		4.72633	14400	95824	2114	2168	2139	1789	1686	338400
4.72862	959	1557.5	2717	29024	4328	3259	2086	4390	3337	13796		4.7284	14152	95168	2617	2574	2176	1707	1797	217840
4.73068	979	903.5	2650	25824	2339	1774	2614	4378	2350	12284		4.73047	15236	97568	2443	2743	2213	1743	1868	244960
4.73275	703	772	1437	30472	4910	2131	860	4367	2531	17064		4.73253	14196	88656	2270	3063	2218	1978	1622	209680
4.73482	770	1121.5	1873	32416	4870	3126	2192	4336	3377	14184		4.73458	13156	94080	2997	3382	2166	1440	1375	174040
4.73688	837	1013	2450	29824	3880	2198	1546	4306	3240	13424		4.73665	14552	90208	3079	3048	2039	903	1616	215120
4.73895	708	902	1340	30916	4088	2276	1054	2982	3103	15188		4.73872	14376	84672	2660	2814	2195	1128	1625	199200
4.74102	827	708.5	3479	28204	3864	2355	1555	3615	3213	13884		4.74078	14460	87136	2365	2603	2351	1526	1634	192280
4.74308	984	817.5	3123	30096	3476	2687	1466	5166	3173	13468		4.74285	12284	76144	2730	2917	1617	1895	1442	182480
4.74513	812	1011	2198	29828	3088	2771	1377	4537	2631	13052		4.74492	12632	69536	2873	2803	2764	1480	1250	192040
4.7472	641	1204.5	1431	27844	3623	2855	2012	2816	2704	13848		4.74698	12796	68080	2868	2668	2556	1549	1272	156840
4.74927	1324	1066.5	1689	25864	3402	1910	1738	4360	3009	12764		4.74905	10984	57408	2862	2723	1238	1946	1271	161080
4.75133	1175	999.5	2324	30020	3182	2146	1464	3922	3351	12404		4.75112	10836	59744	3001	2779	1968	1906	1128	137920
4.7534	1307	932.5	1560	30900	3320	3398	1558	4083	2194	13648		4.75318	11552	62592	2360	2281	1778	1866	985	138280
4.75547	1184	1042.5	1637	33824	3155	2947	1002	3888	2673	11960		4.75525	9804	53040	2887	1716	2250	1596	1513	117920
4.75753	1399	1170	1862	29700	2990	3240	1544	4607	3599	11640		4.75732	10072	45792	2417	2872	1624	1326	1253	119400
4.7596	1385	1358.5	1839	26464	2533	3496	1723	3895	2928	11316		4.75937	9308	51760	2522	1563	1281	1418	992	145840
4.76167	969	1325	1815	30784	2075	2984	1117	3184	3000	14476		4.76143	9344	42432	2626	1781	1685	846	2062	104880
4.76373	1125	718.5	1682	31292	2989	3196	1579	3795	2976	14052		4.7635	8468	45664	2444	2026	1511	1428	1952	114800
4.7658	1062	936.5	1548	28476	3904	2104	1997	2911	2952	15868		4.76557	12192	44112	2792	1399	1337	2010	2357	116280
4.76787	999	1225	2518	30084	3682	3842	1212	4244	2632	12912		4.76763	11320	41184	2795	2417	1706	1638	1995	123640
4.76993	886	670	2447	30552	4078	2973	1606	3802	2312	13424		4.7697	9712	39328	2727	2316	1690	1158	728	114280
4.772	1219	1739.5	1330	30992	3551	2210	2048	3764	2857	14088		4.77177	8644	42448	1973	2627	1673	2200	1393	115000
4.77407	208	1561.5	1817	27492	3185	2266	1923	4108	1363	12288		4.77383	8204	37696	1733	1635	1264	1654	1049	104640
4.77613	685	1099	2071	28696	3138	1937	1798	3563	1579	13540		4.7759	8372	33056	2929	2024	1888	2021	2136	108320
4.77818	572	715.5	2104	29720	3303	2943	1569	3828	1491	13300		4.77797	9404	34720	3150	1757	2177	1589	2363	101960
4.78025	460	844.5	2138	29520	3232	3041	2042	4094	3111	11460		4.78003	8436	37888	2747	2034	1298	1895	1506	101960
4.78232	439	1162	2219	26484	3161	3685	1939	4437	3124	11728		4.7821	7468	30932	2844	2041	1636	1639	1873	101960
4.78438	419	780	1929	28252	3192	1836	2215	2978	2050	12000		4.78415	8584	33072	2259	2048	1060	1795	1749	76520
4.78645	617	818.5	1896	25132	1807	3636	1971	4018	2494	11872		4.78622	9704	33408	2554	1930	1819	1988	2286	83400
4.78852	815	931	2148	29676	3912	2440	1728	2392	1942	11740		4.78828	9008	27320	2850	2149	579	2181	518	90280
4.79058	775	919.5	1997	27296	3321	3244	1473	4376	1929	12504		4.79035	8149	32372	2485	1951	1889	767	1390	93200
4.79265	646	907.5	1847	27720	4265	2086	1486	3334	1917	13896		4.79242	9108	30536	2223	1753	1806	1463	1979	89280
4.79472	822	841	1727	28148	2300	2801	1500	3185	1993	13772		4.79448	9536	26696	1327	1796	1763	1032	970	84240
4.79678	1763	774	1608	25464	4379	2730	1348	4443	2269	13844		4.79655	9520	30664	1493	1839	1704	1837	1303	80920
4.79885	1524	1259	1693	25560	4546	1845	1996	3951	2546	12096		4.79862	8708	25792	2409	1636	1787	1926	1636	88800
4.80092	650	1223.5	1777	25652	2685	3593	1661	3447	3569	13496		4.80068	8580	25268	2752	2054	1153	908	1303	83120
4.80298	2049	665	1988	28224	2632	4087	1326	3669	3145	13132		4.80275	8157	27916	2465	1971	1314	1350	1707	73960
4.80505	498	908.5	2292	30800	2771	2766	1617	2800	2501	12596		4.80482	9748	23208	2698	1887	1039	1286	1175	76260
4.80712	888	1035.5	2842	28864	3024	2629	829	4004	3080	12052		4.80688	9912	28404	1097	2196	960	1206	662	74390
4.80917	1698	1052	2943	31592	3276	2420	1949	3764	3293	12820		4.80893	7786	29196	2521	2089	1413	1126	730	62560
4.81123	964	1069	2120	31364	3231	2722	1676	3185	1756	12392		4.811	8208	23312	2405	2050	1415	1290	1566	68860
4.8133	897	1109.5	2383	31876	3186	3326	1594	2558	2851	11964		4.81307	9700	25344	1872	2010	1362	617	1210	72110
4.81537	1109	964.5	2646	29144	3690	3343	1946	3749	2347	14832		4.81513	6415	28680	2656	2070	1309	1094	1861	75910
4.81743	1188	948	2543	28056	4194	2325	1998	3507	3267	16320		4.8172	7585	29996	2500	2158	1006	1116	1135	68670
4.8195	700	1074	1629	32896	4771	2203	1866	2642	3093	15044		4.81927	8328	28256	2015	2099	1240	1137	1056	82360
4.82157	1155	998.5	1691	30132	2739	2490	1289	3317	2236	13664		4.82133	8432	28380	2114	2039	1362	1050	1207	60250
4.82363	673	923.5	2788	30036	3597	2778	1844	3130	3446	14180		4.8234	6799	26364	2617	2121	1142	964	1461	69890
4.8257	962	863.5	2378	31416	3860	2824	1922	3178	3060	14700		4.82547	7164	23704	2511	2179	1777	1152	1150	60820
4.82777	1308	804	2248	30296	3841	2871	2001	3941	2422	14596		4.82753	8190	24760	2237	1750	1647	1340	839	68150
4.82983	840	846.5	2117	29172	4358	2785	2312	4765	3812	11428		4.8296	7284	23884	1282	2098	1187	538	800	69390
4.8319	591	888.5	1602	30164	4325	2309	2660	4219	3005	13352		4.83167	7948	23004	1968	1968	920	872	933	59350
4.83397	1093	994	1754	28996	3245	2619	3055	4107	3150	15144		4.83373	7002	23756	2108	1839	1608	1025	1535	63910
4.83603	882	1146	1905	29196	4547	3396	2693	5118	2976	12988		4.83578	8796	21752	2272	1518	1231	1179	1585	66220
4.83808	1031	1421	1464	29880	2916	3098	1775	3530	2246	14060		4.83785	8768	22428	2241	1744	1310	606	1490	54140
4.84015	1286	1471.5	1521	30560	4935	2276	2386	5212	3472	15552		4.83992	10076	23116	1083	1970	1419	1460	1392	58710
4.84222	717	1060	1578	36880	4121	1655	2433	4731	1363	14500		4.84198	9932	21032	1713	1789	1111	1377	1294	54350
4.84428	1307	1191.5	1726	36336	3663	3071	1868	4420	2614	15540		4.84405	8360	21484	1534	1387	906	985	1097	54380
4.84635	869	1323	1873	32412	3965	2718	2136	4929	2052	15556		4.84612	7207	23536	1855	1224	1512	1262	901	51840
4.84842	896	1271.5	1744	34144	3042	3617	2404	4293	2709	15460		4.84818	6735	20188	1983	2121	1024	1540	2287	49300
4.85048	572	814.5	1329	34576	3264	3409	2409	3386	2666	16388		4.85025	7477	19768	2111	2362	1326	1378	2563	51370
4.85255	555	845.5	913	33232	3799	3857	2014	3510	1915	17404		4.85232	7387	21896	1848	1297	983	1049	1092	52710
4.85462	1238	1394	2139	33216	4292	2836	1619	3085	1990	17592		4.85438	7296	15220	2342	982	1187	1143	883	54060
4.85668	1230	1189	1596	33216	3828	3369	2798	4482	2065	16408		4.85645	7573	17776	869	1028	1391	834	719	59080
4.85875	764	1124	1890	35328	3803	2422	1177	4630	1953	16648		4.85852	7849	17420	2063	869	763	408	1719	54640
4.86082	822	1058.5	1377	35968	3382	2425	1912	4250	2025	16180		4.86057	7523	16000	1996	1191	1421	653	1258	50200
4.86288	1036	801	1368	36288	2881	3168	1780	3282	2097	13608		4.86263	7197	17076	1510	1373	1431	833	798	53450
4.86495	981	877	1358	35040	3092	2385	1704	3399	1856	15388		4.8647	8556	16172	1971	1555	1441	685	1909	56690
4.86702	1276	952.5	1233	35360	2519	2020	1627	3652	1820	16628		4.86677	8136	16900	1980	1256	1118	537	1097	54380
4.86907	1262	732	1108	35680	3558	2626	1606	3402	1785	17224		4.86883	8740	14560	1647	956	1492	1160	1325	52070
4.87113	1248	760.5	1343	38736	3354	2086	2138	3439	1749	16336		4.8709	10076	15316	1509	1560	552	1326	1563	52620
4.8732	1342	789	1578	38880	3043	2740	1930	3153	1804	17000		4.87297	5689	17808	1371	1420	1408	1512	1192	39830
4.87527	1073	863	1533	39024	2732	2619	1722	2868	1655	16668		4.87503	9604	17696	1609	1374	1175	2114	821	50150
4.87733	734	936.5	1761	41808	2312	2499	1363	2991	1507	16340		4.8771	8187	17112	1046	2431	1307	2166	1622	40050
4.8794	977	872	1657	44352	1814	3086	2045	4089	2233	16560		4.87917	8260	14032	1189	2677	407	792	1475	43680
4.88147	757	664.5	1553	45072	3223	1805	1597	3862	2117	17692		4.88123	8716	16196	1332	1263	879	1670	1359	47300
4.88353	537	456.5	1511	44096	3082	1938	1593	3039	2002	18820		4.8833	6646	15960	1715	1474	1308	2322	1243	39940
4.8856	558	1069.5	1397	43568	2368	2985	2131	4484	2435	19508		4.88537	6840	13476	605	1713	1139	1704	1283	49020
4.88767	579	798	1971	43024	2285	2640	1613	3939	2502	18984		4.88742	7957	14260	1216	473	1430	1012	1537	45480
4.88973	1249	945	2035	42768	2203	3544	1986	3410	1100	19360		4.88948	7544	14728	758	1453	1433	1378	1632	41950
4.8918	1227	688.5	2098	43984	3614	3939	1789	2295	2261	18468		4.89155	7228	16668	1017	1870	607	1544	761	44060
4.89387	1676	684	2251	49952	4012	2183	1161	3832	1951	20024		4.89362	6901	15844	1369	1243	214	1307	1328	34940
4.89593	676	679	1436	51120	2038	2023	919	2271	2115	20252		4.89568	6580	16420	1268	1838	631	1085	579	43100
4.898	658	616.5	2319	45824	3854	1937	2346	2969	2167	19896		4.89775	6768	16408	1167	627	398	1233	795	51050
4.90005	567	554	2366	49680	3278	1940	1898	2750	2219	20868		4.89982	8095	16044	1107	621	165	1380	1410	45000
4.90212	530	671.5	1381	46240	3023	2590	1234	2373	1243	21512		4.90188	7658	13236	1431	1079	1094	1276	354	44530
4.90418	652	789	1434	51168	2231	2631	1400	1996	2120	22152		4.90395	7222	13060	1429	1005	937	1171	500	51440
4.90625	775	766.5	1820	51168	3333	2672	2171	2868	2415	22544		4.90602	5712	13904	1427	931	1187	967	1025	44660
4.90832	1146	880.5	2747	47808	3544	2225	1794	1626	2072	22936		4.90808	7468	15556	1135	725	1231	668	398	44040
4.91038	1028	828.5	2413	48976	4058	1318	1593	2671	1709	23160		4.91015	5169	14888	1381	908	617	440	668	31750
4.91245	919	776.5	1812	51280	3479	2208	1793	3531	2704	23388		4.9122	7100	16300	1198	911	901	437	1261	43010
4.91452	1212	755.5	1150	48624	2774	2140	1073	3568	2318	24356		4.91427	6937	15624	1201	914	1502	435	1202	37320
4.91658	982	698.5	2213	43648	3440	1695	1745	3488	1933	25328		4.91633	7481	13280	1207	709	1351	456	810	44260
4.91865	745	985.5	2222	47856	3044	2220	2047	2692	2683	28060		4.9184	6467	17112	1213	784	1279	705	745	37390
4.92072	558	1017.5	1657	42384	2997	2960	2033	2910	2918	27640		4.92047	6565	14668	1840	1481	1207	953	1085	37920
4.92278	371	1049	2021	39744	3549	2564	1632	3073	2829	26180		4.92253	6663	14724	1762	1456	1396	946	804	38460
4.92485	1611	1125.5	2260	37200	2570	2168	2106	1848	1849	28308		4.9246	6689	16152	1132	760	1154	812	524	38110
4.92692	1309	718	2045	33616	3449	2456	1405	3406	1565	22172		4.92667	6034	14648	1277	1388	1240	679	574	37770
4.92898	1627	1159.5	1830	32228	4481	2238	2141	3673	2227	30936		4.92873	6086	13872	1546	1870	1327	1035	625	45840
4.93103	795	1183	2306	25384	3777	2019	2001	2905	2109	26532		4.9308	6137	14864	1279	1677	1418	971	1360	47330
4.9331	938	690.5	1878	22064	2910	2651	2122	3028	1991	24064		4.93287	6409	15372	1305	1394	1379	749	1356	29530
4.93517	1286	717	1942	20436	3620	2302	2244	3151	2147	22996		4.93493	6681	12448	242	1404	1341	1044	989	36140
4.93723	863	910	1514	17736	4299	1954	1946	3034	2521	21564		4.937	6977	11300	991	857	1071	780	574	29330
4.9393	664	1373.5	1544	12944	4176	2014	1730	2924	1550	16456		4.93907	5805	11476	741	958	1087	551	1312	38450
4.94137	725	1206.5	1701	11712	4053	2060	1728	2813	3234	16032		4.94112	5320	12324	912	933	1460	521	751	36340
4.94343	1033	906	1411	9580	3720	3454	1230	2686	3124	13240		4.94318	6912	11960	669	909	310	613	1263	36180
4.9455	1339	575	1672	5171	3818	3970	1413	2560	2558	13460		4.94525	6914	11600	1727	1099	981	549	1451	46700
4.94757	1146	1106.5	1932	9044	4181	3973	1596	3047	3595	9920		4.94732	7584	11224	2100	1076	1142	486	1562	23650
4.94963	877	1111	3252	6676	3962	2506	1499	3534	3419	8316		4.94938	5913	10848	643	1054	946	463	888	36490
4.9517	972	828.5	2993	7202	3744	2603	1403	3887	2261	6660		4.95145	5995	11528	1017	1116	487	441	989	40370
4.95377	983	1010.5	2281	3563	2940	2406	2182	4024	2536	8472		4.95352	6974	10700	1387	899	777	559	924	34150
4.95583	1078	1130	1122	5790	3693	1961	3043	4046	1861	5265		4.95558	5424	10720	1697	654	1305	677	859	32080
4.9579	1173	1022.5	1739	4034	4818	2512	2848	3684	2166	5241		4.95765	6981	10744	617	1114	1063	1342	936	35550
4.95997	1213	915	1826	3914	4413	3062	3707	3748	2471	3353		4.95972	6892	10652	1352	508	814	1493	1013	35130
4.96202	1030	1153	1913	2555	4727	3182	3251	3812	2660	3863		4.96178	7085	10592	1670	1254	446	1054	371	34700
4.96408	1197	939	1891	3374	5080	2819	1737	3899	2848	2297		4.96385	5374	10536	785	1336	1102	1181	244	35390
4.96615	1010	971	1869	3293	4307	3377	2410	4047	1914	3645		4.96592	7436	11236	969	1244	426	362	1312	34650
4.96822	1247	757	2104	4402	5561	3163	2398	2813	3292	2375		4.96797	5075	11544	1079	1194	525	1102	883	34200
4.97028	1176	772	2340	4416	5421	2131	2607	4244	1972	3174		4.97003	6887	13204	648	1144	905	1028	819	30450
4.97235	1104	850.5	2271	3083	3968	2191	2357	3699	2591	2890		4.9721	5829	13512	1193	975	683	955	1047	25920
4.97442	1313	705.5	1602	2329	5156	2489	1906	3887	2073	2104		4.97417	6609	13820	1090	728	771	948	823	29690
4.97648	649	836	1978	2386	5819	2667	2565	3001	2661	2052		4.97623	5970	13580	333	879	858	569	892	29290
4.97855	1492	966	2842	3483	4098	2845	2079	3359	1744	2163		4.9783	4803	11676	876	1031	911	1094	774	28140
4.98062	956	1626	2541	3218	4017	3343	2479	3718	2339	2179		4.98037	6326	14048	986	1114	998	616	657	27000
4.98268	1532	1496.5	2240	2953	5917	3768	1911	4548	1607	2194		4.98243	5528	15484	1460	1197	1084	863	561	29120
4.98475	787	1140.5	3780	3377	4796	4121	2170	4153	1738	1331		4.9845	5247	10952	1410	918	1093	505	466	30400
4.98682	1578	561	3534	3378	5696	5309	1809	3735	1869	1881		4.98657	5350	13020	956	1301	1003	866	764	22850
4.98888	677	869.5	3154	3380	6129	5000	1223	3532	2323	2002		4.98863	5359	12328	1038	1250	1155	1101	1062	29260
4.99095	663	913	2388	2807	4859	4275	2109	3939	1088	2123		4.9907	5368	12368	850	611	1027	622	2218	23570
4.993	1409	956.5	3475	3508	4466	4949	1866	3994	1546	1633		4.99275	4447	11652	914	1001	900	715	2002	33290
4.99507	1507	945.5	2985	2771	3462	4087	2091	3691	2194	1641		4.99482	6258	10932	654	657	648	808	516	32720
4.99713	759	934.5	3379	3455	4471	3226	2231	3936	1115	1681		4.99688	6621	10472	704	436	539	715	661	30500
4.9992	1194	1052	2948	3395	4361	3982	1765	4004	1880	1372		4.99895	6256	10884	754	535	665	773	702	24680
5.00127	551	1170	3160	3335	3397	3211	1064	2568	2338	1788		5.00102	5139	10612	685	579	703	830	835	31980

## Sheet: Fig. 4a,b,d,e
Fig. 4 | Characterisation of Fe-S cluster as efficient Lewis acid.
a, 1 μM 4 was incubated with 50 μM of apo-spinach Fd mutant, apo-MirFd mutant, reduced spinach Fd with [2Fe-2S](Cys)43- cluster, and reduced MirFd with [3Fe-4S](Cys)33- cluster, respectively. Fds were reduced with 1 mM sodium dithionite.
b, 1 μM 4 was incubated with 1 mM FeCl3, 1 mM FeSO4, 1 mM GaCl3, 1 mM desferrioxamine (DFO), and 1 mM DFO with 1 mM FeCl3. The in vitro reactions were conducted at 30°C in 50 mM Tris-HCl (pH 7.5) for 30 min.
In vitro conversion of 1 μM 6 into 1 in 15 min (d) and 1 μM 4 into 5 in 30 min (e) in the presence of 200 μM SynFd and GaFd, respectively.
m/z 412.2 [M+H]+													m/z 428.2 [M+H]+
Time (min)	4 + reduced spinach Fd	4 + reduced MirFd	4 + apo-spinach Fd	4 + apo-MirFd	4 + SynFd	4 + GaFd	4 + FeCl3	4 + FeSO4	4 + GaCl3	4 + DFO	4 + DFO + FeCl3		Time (min)	6 + SynFd	6 + GaFd
3.80143	3487	3831	986	89	1280	731	0	30	48	44	124		3.80118	8789	8588
3.8035	2059	3087	722	87	1698	568	84	21	92	44	93		3.80325	7597	6857
3.80557	4624	2896	1097	95	2139	568	82	184	117	20	43		3.80532	8270	7276
3.80763	4667	3804	818	0	2579	483	0	175	0	18	0		3.80738	8681	6744
3.80968	3223	2627	1264	96	624	398	130	205	47	17	103		3.80945	6228	6531
3.81175	2098	3208	994	34	1850	457	117	46	100	68	54		3.81152	7219	7712
3.81382	2144	2033	723	27	1702	484	29	0	112	76	20		3.81358	8319	8430
3.81588	2442	2202	801	126	1952	417	170	0	124	0	0		3.81565	7417	6011
3.81795	2320	2400	782	86	2056	584	80	77	13	123	16		3.81772	6311	6646
3.82002	1967	2009	778	186	1319	525	15	106	104	0	0		3.81978	8362	7015
3.82208	1614	1617	775	147	2040	466	0	40	81	0	119		3.82185	49520	46940
3.82415	1857	2182	602	65	2546	404	127	122	0	0	147		3.82392	45240	42888
3.82622	1677	2145	871	139	1505	355	71	130	29	20	89		3.82598	46196	40844
3.82828	1475	2108	953	91	2776	306	0	91	58	24	66		3.82803	48660	43800
3.83035	2145	2418	725	102	2262	869	152	17	76	29	108		3.8301	34724	33624
3.83242	2400	2727	496	101	2167	1119	57	37	0	22	79		3.83217	31804	34540
3.83448	2671	2633	869	100	2408	936	213	56	99	21	38		3.83423	23116	27612
3.83655	1177	2539	558	57	2313	1133	216	90	127	20	69		3.8363	23344	25580
3.83862	2515	578	689	63	2217	1056	165	129	56	0	100		3.83837	22213	23761
3.84068	2907	3029	211	69	1998	1080	55	129	125	0	111		3.84043	14982	19982
3.84273	2265	2339	416	17	2098	769	0	51	30	0	0		3.8425	16889	22109
3.8448	1760	4485	1134	55	2039	565	78	76	62	55	16		3.84457	12544	20669
3.84687	1063	3129	1201	22	1966	935	58	73	95	37	24		3.84663	12942	15858
3.84893	2931	3495	774	36	2081	358	38	95	30	18	36		3.8487	10679	13903
3.851	3508	4732	692	49	2223	202	69	90	0	17	0		3.85077	8149	12924
3.85307	1742	3959	891	54	2789	46	71	85	38	15	0		3.85283	10147	13317
3.85513	3542	3260	873	58	2531	839	74	69	51	14	11		3.8549	9824	12121
3.8572	5079	4969	975	79	2273	1253	91	95	63	13	23		3.85697	7808	11748
3.85927	5259	3964	969	100	1251	656	0	18	60	142	60		3.85902	9005	9880
3.86133	3006	4502	964	71	2961	768	80	61	57	148	45		3.86108	7778	11211
3.8634	3375	5101	356	43	891	248	123	83	52	17	56		3.86315	8213	10507
3.86547	5739	5699	1021	85	2678	986	119	105	62	17	68		3.86522	7410	9676
3.86753	5509	7507	321	71	2409	1131	135	113	60	0	40		3.86728	7626	8700
3.8696	4423	6687	663	55	2381	974	151	0	58	14	30		3.86935	5568	8595
3.87167	3818	5867	306	31	2839	817	35	105	43	26	55		3.87142	6327	8872
3.87372	3053	6497	366	73	2925	949	44	82	39	13	43		3.87348	7290	9512
3.87578	4513	6031	426	114	2203	900	140	62	78	28	30		3.87555	7101	9262
3.87785	6323	5656	1040	100	2896	852	126	41	87	44	21		3.87762	7169	10635
3.87992	5476	5281	1206	180	2397	951	111	161	95	61	61		3.87968	7639	10515
3.88198	3393	3729	0	127	2349	603	20	157	109	63	75		3.88175	7574	10395
3.88405	3263	4591	1216	75	2695	1007	48	171	101	38	88		3.88382	9424	11584
3.88612	4710	4998	826	187	3041	1351	35	15	32	29	67		3.88588	10342	11940
3.88818	2151	3223	342	52	2884	1296	21	252	40	21	32		3.88795	10500	11971
3.89025	2572	5686	752	189	3566	1396	32	95	31	0	52		3.89	8961	10069
3.89232	2581	2497	776	34	3348	1586	43	123	84	47	59		3.89207	10215	10804
3.89438	1550	2856	364	24	2426	1997	284	140	75	55	65		3.89413	7043	9537
3.89645	1734	3134	516	14	2128	2633	275	135	189	77	63		3.8962	7521	10301
3.89852	1921	3224	607	36	2409	636	84	130	174	68	13		3.89827	9072	10496
3.90058	1520	2325	619	59	1676	616	195	48	113	59	62		3.90033	7367	10402
3.90265	1640	2180	631	65	1663	918	151	54	0	78	170		3.9024	8319	9613
3.9047	1544	2035	632	72	1651	583	174	59	58	70	178		3.90447	7313	8586
3.90677	1449	2434	557	51	1485	350	58	86	55	63	91		3.90653	9651	10905
3.90883	1998	2466	609	31	1319	669	14	117	17	23	115		3.9086	6856	10842
3.9109	2107	2587	662	27	1998	606	131	117	59	92	129		3.91067	6387	8880
3.91297	2099	2590	517	22	1968	543	112	116	57	65	71		3.91273	8384	9567
3.91503	2557	2518	532	0	2199	360	69	114	54	107	13		3.9148	6569	6601
3.9171	1479	1619	547	56	1752	509	76	201	93	45	46		3.91687	4935	7292
3.91917	1127	1288	639	37	1860	463	72	231	89	32	0		3.91893	6015	6780
3.92123	1769	2271	732	17	1793	418	68	0	13	106	39		3.92098	4155	6148
3.9233	2019	2387	878	34	1727	690	60	111	108	74	29		3.92305	5611	7154
3.92537	2013	2829	809	115	2014	661	181	39	114	42	36		3.92512	4489	6912
3.92743	1854	1835	1190	112	2301	631	153	98	69	95	43		3.92718	3968	4766
3.9295	1556	3217	1224	16	2308	581	192	129	103	101	0		3.92925	4627	7573
3.93157	1929	1862	720	61	2684	592	67	77	139	107	0		3.93132	4246	7260
3.93363	1387	3280	71	87	3047	603	88	185	176	115	67		3.93338	4009	5894
3.93568	1907	3250	891	62	2887	75	123	167	173	125	131		3.93545	4402	5696
3.93775	2428	3640	893	109	3412	428	75	101	171	46	121		3.93752	4016	6038
3.93982	2938	2872	759	75	1500	782	0	227	118	15	111		3.93958	3459	5978
3.94188	3447	3895	538	40	3476	182	45	87	84	48	52		3.94165	4289	5339
3.94395	3504	4227	783	62	3163	699	34	108	137	49	79		3.94372	4143	5068
3.94602	3232	4471	281	56	4223	650	90	130	190	50	106		3.94578	3568	5472
3.94808	3565	3841	891	51	2727	566	109	184	191	31	124		3.94785	4461	5618
3.95015	2971	3697	802	48	1627	653	128	110	61	13	30		3.94992	4456	5860
3.95222	3497	3882	651	31	3664	740	64	36	136	13	63		3.95197	4570	5754
3.95428	1920	4067	448	14	2736	707	86	170	59	44	73		3.95403	4685	8085
3.95635	2274	3498	638	83	3392	840	165	203	28	74	0		3.9561	6172	8279
3.95842	1725	3470	410	55	3315	409	26	123	45	93	96		3.95817	7480	7456
3.96048	1404	2402	358	28	2586	474	80	110	95	88	160		3.96023	7749	8712
3.96255	1698	2368	741	121	2896	720	119	52	73	76	117		3.9623	7805	7907
3.96462	1524	2920	633	89	2449	400	0	82	51	124	118		3.96437	11002	9458
3.96668	1836	2890	630	91	2002	693	113	160	184	0	149		3.96643	13283	14386
3.96873	2022	3320	494	154	2064	707	91	186	165	13	73		3.9685	13365	15872
3.9708	1333	2910	759	175	2359	890	69	178	146	18	0		3.97057	15791	16094
3.97287	1434	1706	683	92	2420	1222	70	54	116	39	0		3.97263	15566	16701
3.97493	1103	2553	452	44	1604	195	22	40	0	59	101		3.9747	17008	17308
3.977	1515	2130	626	106	1886	1440	97	73	15	29	121		3.97677	18758	18426
3.97907	1927	1542	539	84	1041	845	158	26	130	0	28		3.97883	18754	19170
3.98113	1708	1323	453	105	1245	591	197	89	31	14	87		3.9809	16867	20971
3.9832	1489	2592	588	102	1449	606	67	78	44	29	39		3.98295	19456	20144
3.98527	1534	3653	723	71	3242	835	107	173	101	0	13		3.98502	18633	19749
3.98733	1047	2848	1174	72	4069	1064	139	180	86	0	105		3.98708	18739	19571
3.9894	2542	2993	1084	64	3829	849	76	60	71	166	122		3.98915	16937	20161
3.99147	2986	4488	777	48	2933	633	102	232	43	134	54		3.99122	13470	18598
3.99353	2032	3978	258	61	4375	707	44	63	32	51	0		3.99328	13943	14123
3.9956	2859	5110	1091	57	5432	780	146	188	56	79	141		3.99535	12135	11680
3.99765	3366	5510	475	54	6560	1481	105	17	52	122	106		3.99742	12912	13300
3.99972	3629	4892	1089	44	7225	1728	63	147	47	54	36		3.99948	10886	12156
4.00178	4007	5897	986	28	5740	861	20	87	80	0	82		4.00155	9672	12359
4.00385	3764	5701	741	0	6750	1788	0	103	51	35	25		4.00362	7177	10146
4.00592	3521	5061	217	63	7907	1775	47	44	22	0	130		4.00568	7853	9523
4.00798	3790	4854	893	67	6992	2275	17	66	121	7	142		4.00775	7633	9019
4.01005	3091	6422	627	72	6077	2003	27	89	146	14	54		4.00982	6191	8906
4.01212	3633	7094	638	0	7539	1731	37	55	30	82	119		4.01188	6975	7134
4.01418	4175	7766	209	86	9000	1771	81	55	0	89	15		4.01393	5069	5760
4.01625	4210	7632	682	16	9680	1810	125	72	136	146	0		4.016	4522	6529
4.01832	4501	8476	568	8	9988	2724	94	88	48	110	27		4.01807	5249	7348
4.02038	5117	8536	454	0	8900	2956	38	0	52	16	0		4.02013	4631	8380
4.02245	5414	8108	159	29	9168	3151	115	131	120	47	66		4.0222	5343	6756
4.02452	4439	7906	1017	31	9436	1833	50	111	106	149	47		4.02427	6056	7346
4.02658	6759	7584	906	34	11944	2609	31	31	153	92	28		4.02633	5457	6822
4.02863	6362	7263	795	37	12052	3060	148	131	17	151	14		4.0284	4997	5679
4.0307	6014	8256	585	40	14364	2987	13	107	15	0	0		4.03047	4464	7336
4.03277	5886	8170	1033	137	13192	3438	160	18	123	86	69		4.03253	5960	6929
4.03483	5232	8083	773	140	13984	3689	98	130	106	61	69		4.0346	6260	6557
4.0369	5141	8175	616	110	14420	3432	82	44	43	69	68		4.03667	3785	6742
4.03897	5699	8268	459	0	12216	3174	81	0	15	45	66		4.03873	4322	6821
4.04103	4400	7889	580	0	14112	3334	110	153	58	22	64		4.0408	4690	3717
4.0431	5841	7511	556	0	11340	3428	150	15	101	0	94		4.04287	6064	6932
4.04517	4929	9192	532	84	12896	3660	15	70	86	49	124		4.04492	5338	8426
4.04723	6323	8776	425	42	12932	4060	28	106	70	26	14		4.04698	6239	6855
4.0493	6591	8364	319	0	13148	3513	206	40	91	22	43		4.04905	5883	8824
4.05137	6858	8404	610	70	10812	2967	196	88	132	31	54		4.05112	5303	9056
4.05343	6269	8440	952	139	12180	3408	90	124	127	0	70		4.05318	5452	7689
4.0555	5681	7663	772	120	9020	3848	40	160	122	34	52		4.05525	6784	8711
4.05757	7753	6885	912	158	7353	2362	142	161	53	38	0		4.05732	6326	7569
4.05963	7203	7481	701	13	8940	2779	102	92	14	42	36		4.05938	7941	9607
4.06168	5900	6877	722	74	7261	1836	109	41	17	38	14		4.06145	7425	9941
4.06375	5924	7219	743	92	7123	2243	120	102	13	19	101		4.06352	6908	9084
4.06582	5652	7562	1263	81	7188	2650	0	51	58	0	104		4.06558	6737	8998
4.06788	6321	7571	1151	71	6332	2154	13	0	102	25	0		4.06765	8837	12136
4.06995	3470	7580	1392	0	5754	2651	113	68	88	13	0		4.06972	8807	12162
4.07202	4094	5524	725	55	5281	2898	63	0	149	0	53		4.07178	8235	11645
4.07408	4823	6414	1057	13	5967	2403	121	34	13	0	90		4.07385	8398	11161
4.07615	4692	5207	634	67	5794	2446	149	68	110	0	78		4.0759	9582	12001
4.07822	4558	5606	481	52	3736	1875	0	81	68	0	78		4.07797	6636	10921
4.08028	4959	4392	1131	26	5744	1548	53	85	130	18	66		4.08003	7235	10609
4.08235	4472	5259	793	0	3847	1916	67	90	53	18	40		4.0821	8478	10248
4.08442	4832	4163	456	41	2887	2003	41	84	97	18	49		4.08417	7269	11275
4.08648	4510	5136	633	82	3604	1945	15	78	93	62	0		4.08623	8145	11107
4.08855	3004	3175	705	122	3412	1495	210	72	88	31	110		4.0883	7916	11944
4.0906	1870	4385	777	99	3220	1563	207	51	194	0	87		4.09037	7171	10359
4.09267	2531	3861	727	0	2307	1632	20	30	224	0	90		4.09243	6812	7768
4.09473	3279	4195	677	0	3700	1114	187	21	41	0	86		4.0945	8463	12997
4.0968	3533	3934	749	0	2615	1657	51	13	35	0	133		4.09657	8197	13062
4.09887	2161	3662	781	6	2809	913	170	58	65	0	99		4.09863	6836	11704
4.10093	2949	3391	394	13	1609	1311	58	79	58	0	65		4.1007	9875	10410
4.103	1707	3554	905	27	2569	1812	0	131	77	0	49		4.10277	8688	11996
4.10507	1546	3718	689	55	2235	626	29	211	17	0	0		4.10483	7886	13510
4.10713	2231	3322	472	63	2133	1259	22	292	47	0	15		4.10688	11050	12329
4.1092	3016	3490	382	64	1890	1181	15	0	47	0	15		4.10895	8824	13241
4.11127	2606	3657	1010	0	1902	422	76	124	47	0	40		4.11102	10320	12049
4.11333	3297	3487	781	0	2067	328	63	26	98	22	64		4.11308	12247	13625
4.1154	2333	3533	552	37	1899	743	51	109	75	44	84		4.11515	12900	12805
4.11747	1938	3594	969	0	1731	250	73	75	52	22	103		4.11722	13867	12232
4.11953	1949	3656	588	0	1235	833	96	41	33	0	69		4.11928	11273	12756
4.12158	1741	4100	779	0	1910	1126	70	116	15	8	100		4.12135	12186	13502
4.12365	1935	2580	969	6	2585	1145	44	17	18	15	62		4.12342	11558	13430
4.12572	2244	2923	455	13	4022	481	80	85	53	8	85		4.12548	11835	12252
4.12778	1287	2512	1205	6	3959	489	114	74	27	0	76		4.12755	11390	12406
4.12985	2091	2222	871	0	5237	1417	148	123	0	0	67		4.12962	8809	10060
4.13192	1575	2604	638	13	7036	842	105	13	34	0	0		4.13168	10432	12126
4.13398	2485	4292	1052	27	6775	815	61	24	68	0	45		4.13375	9024	8484
4.13605	2337	4191	1088	43	8348	1204	50	36	81	24	15		4.13582	7247	8965
4.13812	3324	3773	1107	59	7474	1594	38	53	54	12	0		4.13787	6981	9023
4.14018	3559	4470	775	113	7232	1513	77	105	27	0	39		4.13993	7043	8431
4.14225	3399	3526	1030	154	8712	1080	22	52	30	20	43		4.142	5543	7871
4.14432	3401	5311	844	0	7025	1222	56	0	166	0	98		4.14407	6097	5469
4.14638	3404	5842	645	94	9432	1808	100	164	131	0	101		4.14613	6324	7555
4.14845	3810	4700	1048	56	8252	1944	71	120	85	0	105		4.1482	5347	5534
4.15052	4464	4658	382	52	10372	1925	43	108	122	0	91		4.15027	6277	7531
4.15257	5118	5588	599	73	10612	1906	114	70	0	21	0		4.15233	6057	5725
4.15463	4413	6517	776	52	12320	1514	80	67	178	43	79		4.1544	5267	5679
4.1567	4753	8992	765	31	13272	2442	101	20	101	34	13		4.15647	3471	4889
4.15877	5092	12540	613	45	17900	2628	67	77	140	17	14		4.15853	5252	7894
4.16083	6291	12348	460	60	18620	2505	101	61	39	0	13		4.1606	2843	5749
4.1629	7641	17708	758	29	21500	4074	35	35	0	14	82		4.16267	3419	5431
4.16497	9468	19884	534	56	27384	4046	17	17	55	0	81		4.16473	2787	3550
4.16703	10736	22864	310	92	34032	4074	0	0	28	13	41		4.1668	2367	5113
4.1691	12904	22452	728	64	41152	4337	21	29	0	26	15		4.16885	3113	4560
4.17117	15944	40864	714	37	45360	5016	41	23	47	69	0		4.17092	2959	4460
4.17323	20396	42288	518	13	46784	5695	21	17	37	34	101		4.17298	3431	3651
4.1753	24128	45216	944	102	46848	6311	0	47	146	0	76		4.17505	4214	4754
4.17737	30836	55744	1060	119	55520	6927	104	44	199	44	15		4.17712	4500	5636
4.17943	29328	57984	1150	0	55488	9296	122	56	112	69	0		4.17918	5092	5676
4.1815	35200	72608	813	75	57488	10128	59	0	0	77	27		4.18125	2580	3988
4.18355	36176	77840	392	182	53088	10960	0	0	89	113	57		4.18332	4263	5504
4.18562	38176	71552	560	144	53968	11592	39	98	90	130	76		4.18538	3247	3442
4.18768	42064	79872	616	84	50944	12228	48	66	75	95	33		4.18745	3150	4215
4.18975	45952	78400	673	124	44496	15176	57	35	117	15	54		4.18952	2918	5029
4.19182	44928	69392	928	128	43840	15296	43	93	32	36	61		4.19158	2958	4260
4.19388	37440	76720	996	103	38064	15412	74	166	89	30	25		4.19365	2998	3731
4.19595	37248	59488	1063	77	36576	15080	105	137	106	33	13		4.19572	3860	4198
4.19802	38016	61840	922	86	27316	14752	130	95	123	36	155		4.19778	3609	4455
4.20008	28908	52496	951	95	24752	13804	78	72	118	14	143		4.19985	3175	4530
4.20215	31900	48976	396	447	23100	11788	25	66	16	114	121		4.2019	3972	3814
4.20422	28892	41680	1207	397	20812	14384	91	121	43	69	189		4.20397	2979	3980
4.20628	20168	44000	970	393	13880	11752	97	124	35	24	257		4.20603	3042	3491
4.20835	17120	25432	813	511	15712	13012	103	151	26	148	425		4.2081	3672	3721
4.21042	15272	25772	660	629	12488	9580	573	50	17	17	422		4.21017	2386	4173
4.21248	10564	21164	975	1065	8248	6569	569	100	20	54	419		4.21223	2869	3803
4.21453	13296	18300	1245	1126	7952	7967	674	151	19	193	739		4.2143	4508	4666
4.2166	10056	13016	1363	1056	8352	6407	307	193	18	91	859		4.21637	5454	4807
4.21867	8848	16328	1323	1034	5126	4195	712	144	45	153	651		4.21843	4516	4508
4.22073	7058	12480	491	1285	5135	4291	778	355	46	163	1043		4.2205	4506	4635
4.2228	3668	10540	603	795	3568	2751	845	847	88	77	943		4.22257	5038	5490
4.22487	4402	9600	1756	1087	4744	2261	1036	990	114	124	573		4.22463	4541	6459
4.22693	5338	9480	1546	1295	3683	3099	1325	867	145	90	847		4.2267	4314	6177
4.229	3589	6730	1679	1172	3349	2237	1299	934	109	187	415		4.22877	4270	5895
4.23107	4678	9976	1371	877	3193	1955	1153	1001	82	204	506		4.23082	5026	5798
4.23313	2261	7395	1575	819	4116	2498	1109	1256	374	221	684		4.23288	4445	5701
4.2352	5015	4721	1779	879	2651	659	1166	1348	356	117	557		4.23495	4595	5339
4.23727	4309	5052	2894	619	3550	1133	1223	950	372	219	356		4.23702	4256	4976
4.23933	3474	6054	2464	647	2999	1372	1279	1540	421	90	335		4.23908	4316	6823
4.2414	5033	4718	2035	455	2442	857	1021	1350	469	174	403		4.24115	5146	7698
4.24347	2540	3382	3315	449	3085	1161	1150	1372	442	205	247		4.24322	5210	7553
4.24553	3582	6069	3908	200	2556	1496	1078	1101	577	199	257		4.24528	3953	5193
4.24758	2605	4630	4710	372	2027	730	785	1073	986	194	226		4.24735	5278	8080
4.24965	2318	5149	4328	359	2848	572	634	1221	999	236	195		4.24942	4885	6713
4.25172	4231	6411	5211	181	2277	1206	591	611	900	129	150		4.25148	4787	8484
4.25378	3389	4571	4697	81	2427	985	599	866	781	63	115		4.25355	5472	6593
4.25585	2030	3748	3205	265	2508	822	357	641	1020	0	140		4.25562	6487	7673
4.25792	2089	4276	2927	188	2494	660	282	830	831	45	136		4.25768	10338	11306
4.25998	1966	3794	3537	112	2267	670	273	566	834	42	116		4.25975	9697	12577
4.26205	1928	3313	3271	82	2040	741	328	282	837	38	91		4.26182	15789	17993
4.26412	1889	3356	3437	156	2546	687	384	317	940	62	131		4.26387	19552	18381
4.26618	1641	3398	2441	139	1834	633	117	382	928	86	41		4.26593	25121	22624
4.26825	2493	3578	1569	0	2048	786	297	167	916	43	16		4.268	33684	29812
4.27032	2827	2780	2619	190	2262	821	119	172	1005	0	69		4.27007	46972	42340
4.27238	2568	3405	2059	78	2523	828	270	196	532	39	0		4.27213	60760	52104
4.27445	1715	4030	1419	88	2948	835	0	167	619	13	78		4.2742	81668	65824
4.2765	2071	3329	837	31	2893	767	387	184	609	0	17		4.27627	101296	78108
4.27857	2516	2477	1506	51	2837	698	175	59	298	0	17		4.27833	112896	94864
4.28063	1935	2837	1790	96	2738	586	201	167	527	0	0		4.2804	139488	109736
4.2827	2524	2544	2182	90	2731	1478	235	33	519	27	14		4.28247	146496	119636
4.28477	2150	2251	1446	67	2724	1641	112	207	126	73	29		4.28453	156304	128480
4.28683	3913	2698	904	72	3189	1015	68	238	259	46	14		4.2866	166720	143072
4.2889	3570	3962	1241	78	3265	973	86	192	218	18	0		4.28867	171424	144832
4.29097	2308	3532	349	109	3079	817	60	217	189	0	0		4.29073	176896	145952
4.29303	4276	3883	962	80	2894	1154	34	159	153	0	0		4.29278	169776	145376
4.2951	3353	2873	656	51	3451	661	153	164	137	0	0		4.29485	170384	150224
4.29717	3132	4321	1396	78	1520	1164	287	115	134	51	43		4.29692	138560	136272
4.29923	3410	3767	1237	56	1324	1112	344	82	115	25	28		4.29898	136992	129792
4.3013	2488	4550	1246	34	2575	835	95	143	40	0	13		4.30105	121776	121488
4.30337	2685	3943	1252	32	1493	731	144	178	53	13	0		4.30312	106032	102032
4.30543	2874	3336	1114	17	1413	645	86	29	84	60	0		4.30518	90768	97744
4.30748	3054	4219	976	31	1850	773	129	101	115	51	0		4.30725	82400	84528
4.30955	1777	3604	1502	44	1395	902	119	104	117	62	79		4.30932	74392	72664
4.31162	2414	3235	728	69	941	906	98	21	105	15	47		4.31138	57116	65520
4.31368	2729	2867	689	89	2180	691	76	60	153	65	15		4.31345	55180	56632
4.31575	1273	3616	587	95	2656	1216	74	99	18	43	17		4.31552	44976	54596
4.31782	1812	3904	1444	58	881	324	0	43	49	22	62		4.31758	35096	38572
4.31988	964	4193	1323	95	2285	689	80	51	81	74	55		4.31965	33448	38964
4.32195	2735	4090	932	39	1835	1279	92	55	81	0	61		4.32172	27748	31472
4.32402	1935	4417	865	66	1181	789	36	0	81	0	68		4.32378	29788	26360
4.32608	1134	5462	651	0	1410	1008	32	90	82	65	52		4.32583	25828	24500
4.32815	1241	5118	919	87	671	178	97	45	90	84	29		4.3279	24188	26008
4.33022	1347	5138	448	0	1259	234	86	0	99	96	49		4.32997	19179	20327
4.33228	1453	3437	386	13	1523	238	0	90	0	18	82		4.33203	19932	23220
4.33435	1757	3718	610	26	1133	595	22	32	49	31	107		4.3341	16794	17522
4.33642	2061	5494	717	75	1317	707	32	14	43	43	0		4.33617	18060	19584
4.33847	2237	4126	825	92	1049	524	43	55	37	28	50		4.33823	18084	20112
4.34053	2413	4020	1151	108	1264	342	0	99	28	114	48		4.3403	18820	19448
4.3426	2020	2448	1240	102	1480	805	78	107	20	100	59		4.34237	19868	20336
4.34467	1547	2836	1114	141	1300	390	80	82	35	0	0		4.34443	21056	21368
4.34673	1262	3886	650	163	1225	330	64	57	51	0	342		4.3465	24412	23168
4.3488	978	3154	1274	93	1612	520	15	47	0	132	331		4.34857	26808	27164
4.35087	1252	4089	1023	22	1998	709	45	93	52	64	36		4.35063	24392	27072
4.35293	1527	3490	1188	181	3342	854	83	89	0	140	151		4.3527	28160	25808
4.355	1549	4498	590	0	2783	764	38	84	22	92	83		4.35477	30380	30280
4.35707	1935	3941	895	91	4392	502	126	30	26	82	14		4.35682	34480	32696
4.35913	2322	4052	945	37	4422	833	132	95	31	133	100		4.35888	39660	39728
4.3612	2773	5539	917	83	2972	651	99	111	16	139	33		4.36095	44556	42828
4.36327	2762	5544	889	129	4936	912	67	127	0	148	0		4.36302	56932	51684
4.36533	2751	5326	821	144	7184	798	103	134	65	142	138		4.36508	74292	64188
4.3674	4034	6997	624	110	6934	734	40	267	150	152	66		4.36715	94256	85668
4.36945	3980	7245	428	48	7208	670	47	280	111	176	175		4.36922	122928	109904
4.37152	4313	7494	1298	0	7503	841	176	169	107	200	143		4.37128	162848	141472
4.37358	4256	9712	1168	0	7798	1013	206	202	98	190	222		4.37335	189600	168688
4.37565	4200	9916	1697	66	8688	1244	264	13	118	216	55		4.37542	244176	225312
4.37772	5293	11200	782	154	11384	1475	88	99	137	110	110		4.37748	267408	244448
4.37978	5697	11016	760	137	12584	2108	49	204	141	108	70		4.37955	343056	322288
4.38185	4928	10836	1780	67	10772	2027	206	203	89	170	120		4.38162	358080	337856
4.38392	7828	11128	538	137	11980	2312	79	191	161	119	17		4.38368	376320	368512
4.38598	7294	11420	965	156	13188	2596	51	105	84	194	114		4.38575	385856	365120
4.38805	8792	12336	756	37	19560	2691	137	43	59	171	140		4.3878	378880	372096
4.39012	6045	12096	744	114	25384	3923	104	99	82	111	159		4.38987	382848	385216
4.39218	8908	12460	1259	285	31772	3893	132	13	47	191	139		4.39193	362816	375104
4.39425	7175	12852	1452	268	41360	2539	37	68	13	61	52		4.394	335680	365632
4.39632	8004	13248	1117	259	50512	5376	155	121	23	106	100		4.39607	318848	329536
4.39838	8980	12720	784	250	47824	6917	165	173	32	188	58		4.39813	274048	296960
4.40043	9956	12192	1052	250	75088	5076	163	167	77	192	0		4.4002	268288	285760
4.4025	13528	20500	945	276	70464	7171	127	293	122	223	21		4.40227	216256	233216
4.40457	14344	22832	902	303	101456	12140	91	257	99	67	43		4.40433	169824	190960
4.40663	16316	26880	898	355	97520	14404	90	222	66	48	54		4.4064	142496	164640
4.4087	21968	32452	1018	197	91232	15564	188	215	43	111	66		4.40847	119376	143504
4.41077	24240	43088	948	40	87552	15532	394	142	61	50	140		4.41053	89512	108440
4.41283	28500	43232	878	202	84128	21900	483	195	127	192	104		4.4126	75760	90384
4.4149	34304	52944	693	31	101056	28320	455	201	192	127	68		4.41467	65500	78524
4.41697	43456	55872	889	121	107312	23920	165	297	202	61	21		4.41673	48128	61528
4.41903	52816	55648	966	109	111152	37808	178	258	64	245	64		4.41878	43276	49096
4.4211	54240	69360	1096	59	79136	37584	153	218	103	0	146		4.42085	30508	37052
4.42317	56496	69376	822	127	96448	39360	139	435	136	76	163		4.42292	30480	33688
4.42523	52096	67584	874	122	77680	42336	125	454	83	265	113		4.42498	26552	32532
4.4273	54352	67264	926	117	80464	39120	105	330	91	214	126		4.42705	25492	25544
4.42937	58096	66960	1567	31	74176	35904	94	261	65	67	118		4.42912	22040	23696
4.43142	52272	77568	1507	81	72672	35776	84	68	183	109	26		4.43118	19368	20464
4.43348	51232	79440	1372	94	65040	34128	105	109	185	115	78		4.43325	15917	19513
4.43555	51920	59776	1339	108	64656	32200	126	168	192	58	76		4.43532	16628	17688
4.43762	44144	64016	1307	85	56384	30184	85	281	131	0	35		4.43738	14488	15368
4.43968	45072	56720	1405	175	40480	25032	45	284	259	136	122		4.43945	13845	15647
4.44175	36608	44128	1503	134	48736	27992	58	37	27	0	0		4.44152	14975	13559
4.44382	38720	48448	1224	93	39776	24828	64	61	195	113	136		4.44358	12484	13821
4.44588	26724	39696	945	101	32576	20000	197	149	41	39	111		4.44565	12353	13075
4.44795	27804	40576	1258	110	27664	17136	256	126	22	105	79		4.44772	13349	12813
4.45002	23248	32204	940	102	30516	13580	192	103	129	91	60		4.44977	10922	11174
4.45208	21540	32256	932	95	27116	17604	128	128	133	0	59		4.45183	11644	13867
4.45415	22312	27000	924	96	20112	10328	185	153	137	51	171		4.4539	12213	15485
4.45622	22556	29820	1229	68	21888	14836	266	162	267	0	203		4.45597	11902	13351
4.45828	20544	23868	1019	110	21796	10888	275	171	324	0	103		4.45803	12458	17008
4.46035	18008	25492	809	152	18624	10612	89	175	49	170	29		4.4601	12950	16295
4.4624	15176	19872	475	147	19688	12136	119	179	308	125	75		4.46217	12102	16426
4.46447	13704	23416	1061	62	16720	7269	150	168	193	167	68		4.46423	14812	17152
4.46653	14360	20364	1074	77	17396	9840	138	157	90	90	95		4.4663	14650	15334
4.4686	13848	17644	1168	95	18028	9792	126	210	237	71	75		4.46837	15138	18296
4.47067	10964	20572	1262	135	16844	7420	131	68	101	382	55		4.47043	11687	15837
4.47273	13760	18300	1416	93	16756	6572	136	207	270	412	215		4.4725	13915	17861
4.4748	15532	17028	891	51	15780	5503	140	51	162	172	250		4.47457	15127	19891
4.47687	10020	16088	947	120	14944	6090	96	161	104	91	182		4.47663	14523	22203
4.47893	13124	16600	1545	95	15032	5051	51	209	0	160	97		4.4787	15190	22158
4.481	13540	14772	1478	69	12664	4754	365	244	147	142	100		4.48075	17888	22920
4.48307	10416	16132	1389	169	12460	6708	364	280	112	328	69		4.48282	18691	24543
4.48513	9608	12560	1728	91	13364	5678	269	266	147	363	131		4.48488	15460	21120
4.4872	12004	12204	936	13	12532	6292	119	267	115	37	100		4.48695	14288	22168
4.48927	12212	12396	1354	116	12092	6205	170	86	0	238	69		4.48902	16634	18342
4.49133	8191	13112	1765	82	12556	5791	214	286	143	206	70		4.49108	13673	19553
4.49338	9676	13228	1512	129	13016	5043	199	494	215	176	61		4.49315	14327	23471
4.49547	10236	11392	975	111	13708	5132	146	354	145	140	104		4.49522	15335	20335
4.49752	10700	13996	1246	94	16808	4802	90	232	102	104	146		4.49728	13652	16552
4.49958	7097	13332	1149	53	23400	5438	93	91	97	54	166		4.49935	12265	15905
4.50165	10768	11128	655	108	25092	6073	97	85	63	101	64		4.50142	13944	20080
4.50372	12032	17024	1205	135	33152	6530	131	210	30	103	99		4.50348	9774	14499
4.50578	12772	18508	911	43	38448	6028	166	164	166	105	30		4.50555	12069	14369
4.50785	12124	23152	1099	62	58976	5525	189	112	115	106	23		4.50762	10157	11221
4.50992	16832	17880	693	40	66240	6124	150	60	64	87	15		4.50967	11229	12440
4.51198	19364	23480	1443	56	86144	7658	229	237	119	77	44		4.51173	10333	9516
4.51405	30056	31504	1670	221	92512	10888	98	119	108	128	34		4.5138	7761	10535
4.51612	27732	43504	1227	206	108368	13036	253	0	152	31	24		4.51587	9211	12278
4.51818	40064	51216	1299	0	142720	15800	191	36	152	120	118		4.51793	9279	11976
4.52025	44656	68048	1372	43	164160	15816	87	71	127	220	113		4.52	9384	10797
4.52232	67200	78176	1437	82	171328	27724	193	106	132	158	108		4.52207	9042	11356
4.52437	87168	105680	818	93	181184	35472	272	89	297	144	35		4.52413	9164	11043
4.52643	99200	112704	971	87	194816	42416	63	72	241	0	47		4.5262	10079	11944
4.5285	110704	164672	554	81	229760	45824	109	197	185	0	0		4.52827	11662	13659
4.53057	158080	188864	1246	22	219392	60160	64	214	277	133	0		4.53033	11469	14689
4.53263	144256	203456	1484	15	224640	74256	58	105	55	66	0		4.5324	10431	13922
4.5347	190400	246528	1194	76	231936	70688	65	53	192	132	41		4.53447	11472	13790
4.53677	188608	246208	903	380	222208	63840	55	257	158	51	82		4.53653	14159	14772
4.53883	186880	300352	408	294	200704	83728	46	61	124	159	80		4.5386	13752	13623
4.5409	208512	268928	424	164	172992	82496	23	123	66	104	68		4.54067	13161	15479
4.54297	219648	314048	858	276	162944	92912	0	289	161	124	55		4.54272	12440	14679
4.54503	217856	313216	674	121	160896	87776	114	92	123	71	106		4.54478	10051	13976
4.5471	216064	304000	892	216	142848	84032	92	111	82	13	78		4.54685	11325	15264
4.54917	222080	273728	1110	306	126256	94592	105	79	40	100	51		4.54892	12458	14337
4.55123	189440	284096	1139	270	97840	87600	118	61	133	59	249		4.55098	11395	14010
4.5533	184640	244032	1168	279	89744	76912	113	42	75	17	229		4.55305	10581	13741
4.55535	158592	202816	644	325	83392	76816	64	62	16	57	92		4.55512	10905	13607
4.55742	147840	174208	735	439	67472	56864	15	83	188	32	146		4.55718	9303	11711
4.55948	107184	157760	825	434	56704	47136	238	127	149	128	253		4.55925	9965	11695
4.56155	99024	132928	1051	429	44288	39424	344	114	109	143	296		4.56132	10454	8718
4.56362	78848	119088	1053	705	48144	38896	301	102	142	17	473		4.56338	7653	9453
4.56568	66736	96800	817	893	29504	25388	372	188	90	195	403		4.56545	7901	11284
4.56775	54192	82720	1016	749	31240	24840	788	258	83	220	733		4.56752	8413	10605
4.56982	44032	73712	1067	999	25576	25200	682	339	0	414	680		4.56958	8665	10952
4.57188	38416	60096	736	1495	21156	15548	899	418	43	342	672		4.57165	8409	9487
4.57395	32100	47472	1410	1357	17140	11868	951	381	26	436	694		4.57372	7445	9163
4.57602	25856	37872	1298	916	15760	11940	1003	345	37	481	717		4.57577	6494	7803
4.57808	23412	34128	1091	1486	15944	10516	1188	538	29	440	540		4.57783	10306	10033
4.58015	20132	29336	1280	1305	14572	7710	1462	1081	129	510	826		4.5799	11329	11239
4.58222	18584	34208	1529	1160	10872	8588	1371	1598	232	580	707		4.58197	9863	11182
4.58428	15536	25272	1960	935	11412	5230	1455	1271	159	577	330		4.58403	10918	10075
4.58635	14012	26688	1943	1088	9440	4588	1271	1462	309	351	716		4.5861	10949	11047
4.5884	9260	23572	2580	920	9392	4528	1426	1233	281	539	573		4.58817	11602	10679
4.59047	12020	22532	3759	716	7688	4071	1581	1469	171	484	430		4.59023	12520	12352
4.59253	13384	20052	3407	442	8648	3852	1226	1186	136	456	681		4.5923	11631	12218
4.5946	12200	18024	5058	412	7469	3265	870	1369	334	428	385		4.59437	12803	12769
4.59667	9532	15364	4376	573	8296	2438	915	1336	533	481	549		4.59643	14347	14307
4.59873	10396	13692	5138	532	7407	2703	898	1304	1185	453	516		4.5985	15017	14893
4.6008	6250	14464	3595	448	5690	2394	671	1143	1322	376	449		4.60057	16489	15917
4.60287	9060	14756	5453	383	7401	3424	311	1070	746	359	330		4.60263	17072	16940
4.60493	7438	11424	4567	311	7404	2951	606	1189	995	362	342		4.60468	17027	18255
4.607	7499	13088	6631	205	7793	2479	341	1253	1002	196	176		4.60675	16129	18361
4.60907	8532	10372	6817	248	3341	1718	659	704	979	67	108		4.60882	15766	17582
4.61113	8476	9268	4519	152	5627	2011	487	544	955	314	267		4.61088	15514	19206
4.6132	7221	8892	2982	96	5433	2349	266	385	1632	115	392		4.61295	15776	20116
4.61527	6712	11040	4855	291	5524	1239	448	465	1532	372	323		4.61502	16042	20398
4.61733	5359	10156	3147	224	5615	2156	251	418	1205	94	221		4.61708	16105	19885
4.61938	5688	8828	4305	421	5274	2436	535	491	1315	352	180		4.61915	12197	18498
4.62145	4877	7502	3227	17	4934	1895	173	67	1365	255	113		4.62122	14982	20193
4.62352	4247	7994	1505	95	5180	1693	124	407	988	52	93		4.62328	10880	18931
4.62558	4246	7973	1913	266	5084	909	189	559	777	151	143		4.62535	11865	17806
4.62765	4245	7951	3022	242	4576	1605	290	226	566	221	35		4.62742	9834	13411
4.62972	5413	6810	2454	284	3323	1409	229	242	788	80	130		4.62948	8228	14355
4.63178	6434	7144	2574	111	3869	1599	168	245	264	176	222		4.63155	7609	11036
4.63385	5989	6981	2474	88	2701	1897	183	249	613	120	151		4.63362	5972	11796
4.63592	2691	6818	1970	191	4711	2030	197	216	665	154	64		4.63567	8217	10848
4.63798	2880	6906	1620	121	4162	1593	155	69	374	102	52		4.63773	6527	9106
4.64005	3515	6967	2054	173	4957	1228	70	417	387	189	21		4.6398	6252	8908
4.64212	2364	5654	2808	190	4165	2029	83	387	291	195	58		4.64187	6229	9641
4.64418	3999	6254	2520	189	3582	1584	272	227	264	80	102		4.64393	7271	9251
4.64625	3857	6853	2232	154	2797	1959	340	263	237	78	233		4.646	4859	5853
4.64832	4964	7778	2038	183	2839	1448	20	126	287	13	230		4.64807	5594	7428
4.65038	3903	8412	1500	223	1635	1297	54	185	268	137	63		4.65013	5992	5763
4.65243	4116	7775	2183	418	2206	780	197	179	248	116	194		4.6522	4698	4189
4.6545	4939	7701	1467	481	1850	1264	107	173	224	270	192		4.65427	4687	7906
4.65657	4556	6875	1991	1052	2456	569	148	162	201	293	573		4.65633	4871	7357
4.65863	4545	7086	773	895	2225	472	189	151	138	252	768		4.6584	5561	6247
4.6607	2969	5522	1677	1224	1006	827	278	185	170	362	675		4.66047	4034	6521
4.66277	1824	7972	2509	2414	3680	1182	367	218	188	458	1716		4.66253	4358	5967
4.66483	4302	6691	1619	3109	4699	986	769	467	206	121	2429		4.6646	6473	6614
4.6669	3243	5409	1475	4637	3237	1260	778	1078	31	308	3109		4.66665	5512	6217
4.66897	2290	8204	2160	7103	2370	916	1206	869	103	1166	3906		4.66872	6913	6180
4.67103	2190	6525	947	9508	2565	858	2316	1253	175	1100	7025		4.67078	4974	6742
4.6731	3134	4834	1505	18100	1812	692	3058	2193	229	1629	9264		4.67285	5307	6879
4.67517	3549	4744	1198	21444	3607	745	5975	1992	47	2594	12100		4.67492	5823	6916
4.67723	3573	5518	1724	25448	3082	867	6865	3871	193	3329	17188		4.67698	4638	6076
4.6793	3439	4668	1535	33168	2656	1545	10080	5988	286	5716	23404		4.67905	5869	7086
4.68135	3366	5504	1346	40160	2374	1598	14696	9580	158	9528	30888		4.68112	5518	7507
4.68342	3293	6339	1331	46688	1329	814	23516	13544	261	10456	34352		4.68318	5654	6227
4.68548	2179	4145	3389	49376	1830	1345	31520	18112	226	12412	39664		4.68525	5524	6844
4.68755	3290	6427	3472	57920	1878	662	38432	27944	191	17764	41760		4.68732	6462	6111
4.68962	2034	4148	5250	56528	1398	1057	43264	39280	600	20880	42048		4.68938	5740	6380
4.69168	1314	4743	5715	67376	1757	630	49296	54672	905	22044	44384		4.69145	6521	7167
4.69375	2669	5695	9096	65680	1758	852	58608	61280	1057	24624	50208		4.69352	5614	7079
4.69582	2121	5340	14080	61984	1760	862	66192	69632	1684	28940	48288		4.69558	4833	6966
4.69788	2115	4289	18404	57120	1208	635	71328	88576	2991	30168	46912		4.69763	4640	5627
4.69995	2554	6770	25396	58192	2203	794	69936	100416	4708	24172	46656		4.6997	5859	7483
4.70202	2512	6191	34784	55216	2269	954	68560	103760	7829	28580	42672		4.70177	5745	7461
4.70408	2916	4111	43136	52608	2150	446	72592	109088	11536	22672	44992		4.70383	5670	6269
4.70615	2626	4449	54992	48176	1491	789	70976	113616	16080	24000	41088		4.7059	5260	6211
4.70822	2238	4099	64720	41184	811	555	70320	114192	23024	20328	35632		4.70797	6136	5819
4.71028	1851	4524	70656	40688	1681	523	63008	116304	28812	18204	33872		4.71003	6377	6701
4.71233	2007	4949	82016	35920	1920	509	61904	114448	38224	16792	36832		4.7121	5547	4975
4.7144	1604	3414	82336	30460	1859	472	48432	112576	42800	14836	32300		4.71417	5532	7315
4.71647	1201	4557	94192	29380	1438	435	53536	106224	53776	13520	28872		4.71623	5169	6621
4.71853	1689	4518	92240	26324	829	186	45648	107184	64816	11720	26384		4.7183	5586	5789
4.7206	1349	3877	95392	23220	1878	375	39856	96384	74272	7982	22260		4.72037	4055	5148
4.72267	1849	5182	97424	20504	1160	477	39392	89344	77088	9728	24160		4.72243	5428	6293
4.72473	1499	6316	87872	20616	1480	580	34384	84800	74560	7434	22728		4.7245	5183	6282
4.7268	2141	5993	79600	19464	1800	389	33152	76768	77088	5709	17068		4.72657	4601	5843
4.72887	1983	5888	70736	17672	1181	199	31208	72832	79616	5206	19048		4.72862	5345	6476
4.73093	1826	3894	59648	17684	2056	393	27896	67056	79984	4829	16660		4.73068	4388	6992
4.733	2088	3909	57152	17008	1597	587	28020	64768	74512	4706	16544		4.73275	2991	5227
4.73507	2124	4339	54448	15696	1381	740	33840	55184	73792	4771	16320		4.73482	5318	6528
4.73713	2031	5361	53488	15116	1394	433	21784	51200	73072	3218	17832		4.73688	3744	5852
4.7392	1937	5442	42048	14044	1406	230	24496	51264	67952	3896	13800		4.73895	3330	4036
4.74127	1736	3505	39280	13812	1205	184	20968	44896	62096	2949	14200		4.74102	3910	5170
4.74332	2215	5968	31548	11092	1003	138	17404	44816	63312	3078	13208		4.74308	4153	6632
4.74538	2201	4063	27256	12424	1491	754	21512	41680	55488	2602	13132		4.74515	4148	5914
4.74745	2187	6564	30208	9216	1452	579	19920	40656	51600	2686	10848		4.74722	4867	4828
4.74952	1789	7485	28480	11748	1414	403	19228	35104	46896	2769	11952		4.74928	3648	6098
4.75158	1392	4744	27140	12100	2251	829	18248	32512	42176	2381	11940		4.75135	3610	5386
4.75365	3349	7193	22448	10004	2240	350	19204	31444	42512	2508	11356		4.75342	4956	5641
4.75572	3387	10576	18944	10284	2229	1213	15684	31764	40496	2209	12236		4.75548	3949	4890
4.75778	2614	12104	18968	11668	2283	1040	16108	28664	34624	2481	9372		4.75755	4784	6151
4.75985	3118	14356	17460	10828	2338	549	13792	28564	33968	2186	11720		4.7596	5219	5618
4.76192	2793	11908	19700	9456	2425	365	13828	28748	30880	1866	7662		4.76167	4101	4301
4.76398	2395	14892	17016	9948	1255	1300	11792	28904	27436	1710	9404		4.76373	4775	5374
4.76605	1997	15488	17216	7625	1298	1058	11940	29792	26880	1790	8444		4.7658	4101	4908
4.76812	3010	14164	14848	8808	2640	791	14584	25316	25380	1684	9288		4.76787	5054	5456
4.77018	2712	13764	15372	8584	2260	901	10488	23420	21308	1578	9716		4.76993	4579	5408
4.77225	2775	13360	12832	8141	1415	482	11480	23052	22776	1604	8624		4.772	4258	5812
4.7743	2881	14060	16648	7916	1848	1157	11628	22856	20316	1630	8328		4.77407	4189	6031
4.77637	2737	14756	11756	7592	1895	387	12364	20924	20608	2575	8124		4.77613	3735	5361
4.77843	2830	11272	14152	7310	1611	88	11428	19740	18660	2479	7779		4.7782	4512	5397
4.7805	2922	11800	11924	6834	1090	855	11500	22748	16768	1996	8520		4.78027	5083	6136
4.78257	3097	12260	10492	6645	1336	769	10464	21140	15888	1830	7191		4.78233	5624	6376
4.78463	2237	12344	12608	7298	1310	624	10832	19104	16624	1622	8660		4.7844	4051	5193
4.7867	2170	9164	11784	6861	1417	600	10196	19824	16076	2065	7960		4.78647	5607	5989
4.78877	2213	5494	13184	5955	1336	685	10196	20432	16104	1303	7864		4.78853	4168	4120
4.79083	1100	7917	10724	7052	591	496	10196	20368	16500	2507	6446		4.79058	4717	5849
4.7929	2367	8420	10472	7398	1054	528	7652	16420	16284	2223	6464		4.79265	3572	4820
4.79497	2120	7493	11100	6709	1099	398	8340	15084	14600	1925	7942		4.79472	4301	4685
4.79703	2259	6463	9944	7212	925	464	9028	17968	14812	1396	8052		4.79678	4078	5791
4.7991	2061	6292	10508	6550	904	530	9320	15544	13748	2574	7118		4.79885	3841	5947
4.80117	1899	5740	7984	5835	884	192	8928	13784	12908	2262	7062		4.80092	5254	5108
4.80323	1300	5833	10640	5451	1251	687	8424	16560	14204	2029	5967		4.80298	5413	4995
4.80528	1524	5926	11752	5474	1306	561	8092	16364	12844	2346	5984		4.80505	4383	4417
4.80735	1748	5988	11056	5573	840	700	8880	13588	12360	2017	5952		4.80712	3458	4833
4.80942	1555	6051	10544	5671	1066	460	8312	15724	10460	2196	5490		4.80918	4369	5713
4.81148	1362	6656	10924	5732	852	851	7396	12432	10912	1243	5028		4.81125	4398	4861
4.81355	1432	5188	8800	5372	761	336	7626	13008	10668	1422	5213		4.81332	4920	4152
4.81562	1501	5708	9940	5458	1429	48	7439	14452	10556	2063	5398		4.81538	5289	5695
4.81768	1885	5393	10400	5545	1590	473	6256	13408	10444	1991	5517		4.81745	4323	5505
4.81975	2269	4871	8692	5029	1306	396	6886	13240	9824	1674	5635		4.81952	4069	4508
4.82182	2302	4441	9964	4639	722	319	7211	13124	10136	1137	5292		4.82157	3779	4606
4.82388	820	4449	11232	4878	1057	407	7591	12852	10448	1249	4956		4.82363	4622	4974
4.82595	613	4319	11348	5329	1050	495	6867	12580	9748	1220	5094		4.8257	4746	5100
4.82802	2159	5176	10128	5074	994	522	8236	11148	10324	1356	5232		4.82777	4872	5942
4.83008	1833	4455	10128	3838	1005	442	6025	12760	9400	1438	5462		4.82983	5097	7077
4.83215	3095	3733	9072	5511	1015	397	6989	12628	10128	1465	5312		4.8319	4969	6879
4.8342	2142	5221	9344	4161	1190	352	6082	10764	10604	1350	5632		4.83397	5674	7162
4.83627	1525	5046	9232	4261	1054	157	6815	13196	10572	947	5941		4.83603	6089	7811
4.83833	1966	5587	10348	4625	918	434	6939	13432	9632	1609	4525		4.8381	4873	5305
4.8404	2195	4107	7821	4424	1036	335	5935	11320	9284	1616	5135		4.84017	4662	7598
4.84247	1934	6274	8588	4455	1153	218	6391	12384	8179	974	4897		4.84223	4088	7164
4.84453	1583	5992	9908	4158	1277	101	6622	11664	8444	1050	4535		4.8443	4939	6288
4.8466	1365	4577	9372	4247	1974	266	5414	11224	7163	1108	4872		4.84637	4854	7065
4.84867	1770	4871	7451	4584	2131	431	5871	10784	7764	1059	5209		4.84843	6021	6697
4.85073	1323	3464	7628	4586	1481	720	5435	10260	8964	1010	3968		4.8505	5818	5795
4.8528	2145	3242	8984	3725	1610	786	5438	9776	8628	1042	5809		4.85257	5871	5524
4.85487	2471	4724	7696	4391	1697	473	5184	10580	8372	1075	4638		4.85462	4455	4704
4.85693	2701	4047	7831	3850	1397	391	4930	10800	7323	1066	5028		4.85668	6167	7280
4.859	2281	5210	9144	3739	1097	913	5137	8956	6403	1019	4538		4.85875	3599	5807
4.86107	1860	3224	6767	3627	1222	1040	5271	10924	7888	971	4869		4.86082	4337	6162
4.86313	1901	3254	7291	4069	1272	534	5406	11316	7694	818	3998		4.86288	4948	5062
4.8652	2065	5582	7830	3980	1323	512	5908	9176	6253	824	4995		4.86495	4089	5103
4.86725	2257	2817	6462	4476	1174	987	5464	10584	6521	829	4810		4.86702	3647	5279
4.86932	2448	4410	7120	2835	1241	748	5020	9352	7274	815	3390		4.86908	4232	5008
4.87138	782	3375	6654	3430	1308	510	5345	10068	6725	1119	3628		4.87115	4224	5577
4.87345	2149	4469	6060	3468	493	444	5669	9976	6386	1079	4267		4.87322	4670	5083
4.87552	1807	4097	5466	2781	1580	330	5438	8264	4620	1190	3886		4.87528	4341	4590
4.87758	1466	5006	7259	3433	928	216	5207	8388	6589	878	3414		4.87735	3862	4354
4.87965	1344	4148	7208	3755	1175	529	5262	8716	6653	775	4413		4.87942	5131	6134
4.88172	2267	3995	7201	3952	988	560	3983	8332	6869	710	3206		4.88148	3402	5459
4.88378	2156	3132	5374	3530	934	797	5015	8304	6680	722	4081		4.88353	3531	4632
4.88585	2044	4480	6348	3108	1049	198	4005	8276	6491	852	2944		4.8856	5116	6615
4.88792	1493	4850	8376	3777	1165	914	4368	8096	5899	778	3107		4.88767	4253	5552
4.88998	1252	3734	8018	3927	592	612	4730	7919	5600	704	3438		4.88973	5530	5396
4.89205	3009	3107	4900	3389	1510	495	3994	7853	5515	854	4018		4.8918	5728	4084
4.89412	2573	5755	6175	3441	1252	710	4902	7908	5663	701	4238		4.89387	3344	4993
4.89617	845	4804	7302	3442	889	145	4548	8068	5901	968	4146		4.89593	2942	3190
4.89823	2214	4279	6636	3413	637	201	4195	7980	5849	334	3557		4.898	4283	5315
4.9003	1709	3720	7067	3357	1292	354	4406	7892	5797	979	3664		4.90007	3838	4648
4.90237	1756	4014	6211	3293	682	832	3494	7778	5299	1026	3574		4.90213	3824	3607
4.90443	1990	4119	5346	3292	895	701	4310	7306	4801	965	3330		4.9042	4031	3396
4.9065	1916	4225	5406	3292	346	549	5105	6847	4888	819	3473		4.90627	4843	5039
4.90857	1843	4247	4218	3284	804	359	4500	7628	4905	826	3617		4.90833	4019	3420
4.91063	1235	4270	4635	3276	1178	218	4453	7633	5625	834	3192		4.9104	2911	4264
4.9127	1069	4452	5052	3285	948	690	5144	7887	5649	829	3414		4.91247	4001	5324
4.91477	962	3168	5674	2326	536	161	4466	8142	4717	729	2924		4.91452	3213	4641
4.91683	923	4074	5523	2708	654	416	4404	7009	5140	613	3204		4.91658	3440	5233
4.9189	883	3732	5372	2593	850	129	3175	7562	5781	699	3484		4.91865	4267	4739
4.92097	1166	2956	4534	3098	1046	504	4301	7146	3853	786	3109		4.92072	4993	4943
4.92303	1449	3694	6990	2911	1074	136	3732	6808	5095	787	2963		4.92278	4196	4705
4.9251	1552	4432	6949	2724	880	461	4426	7254	4042	519	2817		4.92485	4274	3954
4.92715	1655	4538	4404	3064	685	265	3739	7422	5053	777	3101		4.92692	3861	4811
4.92922	1915	2575	6011	3318	799	522	3792	5917	4548	752	3655		4.92898	4379	5814
4.93128	2174	5492	6912	3194	469	580	3846	6096	5060	728	3514		4.93105	4020	4906
4.93335	852	3213	5224	2568	614	638	3811	7231	5195	467	3077		4.93312	4773	5150
4.93542	2415	4036	6507	2832	1095	126	3777	6983	5210	659	2673		4.93518	4546	5395
4.93748	1246	4193	4547	2886	944	68	4584	6420	4375	565	2849		4.93725	3900	4980
4.93955	961	3900	5882	2882	991	175	4733	5656	4688	470	2883		4.93932	3744	4654
4.94162	2140	3607	5871	2180	1041	426	2953	6588	3428	551	2687		4.94138	3788	4541
4.94368	1187	3460	6805	2808	612	396	3614	6665	5170	631	2491		4.94345	4684	3916
4.94575	1841	3313	5723	2917	602	367	2933	6183	4288	591	2507		4.9455	5383	3973
4.94782	936	4271	6980	3016	1223	125	3845	6095	5305	552	2732		4.94757	5569	4643
4.94988	1278	4172	5376	2550	1052	113	3634	5830	4586	652	2762		4.94963	4005	5033
4.95195	2346	3133	7525	3235	771	211	3618	5946	3726	722	2802		4.9517	4006	5290
4.95402	1941	4175	5322	3322	463	308	4670	5834	4676	673	2710		4.95377	4588	6206
4.95608	1316	2318	6982	2314	1158	521	2365	5764	3883	661	2840		4.95583	5004	7089
4.95813	792	4175	5431	2735	1211	373	3649	5693	3289	1018	2634		4.9579	5360	6532
4.9602	2213	3865	5668	2414	564	226	4037	6526	4827	1111	2830		4.95997	6769	7455
4.96227	1503	3730	5938	2252	377	696	3415	4687	3897	636	2799		4.96203	6433	7063
4.96433	1120	2886	5816	2733	1075	496	3208	5283	4045	552	2634		4.9641	4556	5636
4.9664	1581	2516	5693	2566	915	284	3555	5307	4446	1177	2470		4.96617	5787	6457
4.96847	1018	2580	4303	2400	815	86	3513	5966	3377	1071	2819		4.96823	5561	5211
4.97053	1045	3745	5390	1701	812	141	3470	5566	4194	569	2282		4.9703	4738	6851
4.9726	762	3146	5955	2816	833	197	3539	6823	4368	1165	2273		4.97237	4548	6056
4.97467	1186	2547	5524	2346	854	213	3465	6695	4124	628	2548		4.97443	4395	5793
4.97673	1124	2658	4699	2314	820	229	3420	5307	3880	377	2300		4.97648	5232	5566
4.9788	1076	3737	6510	2847	787	262	3045	4556	3988	757	2053		4.97855	4924	5438
4.98087	1209	3415	5538	2619	906	251	2592	4979	3390	729	2793		4.98062	5822	6197
4.98293	1342	2390	7191	2118	328	240	2969	5853	3174	604	2649		4.98268	5679	6459
4.985	927	3839	4863	2320	848	685	2929	5568	3105	740	2750		4.98475	6291	6323
4.98707	1780	3312	3416	2281	752	599	2814	4627	3036	655	1811		4.98682	7118	5544
4.98912	1690	1779	6449	2637	656	326	2700	6009	3046	569	2125		4.98888	6223	4755
4.99118	1751	3509	5608	2624	849	278	2912	4755	3056	916	2110		4.99095	6384	6048
4.99325	1410	3053	5509	2367	846	440	3040	5488	3815	838	2189		4.99302	6815	5860
4.99532	1068	2962	4613	1943	349	100	2285	4881	3803	486	2267		4.99508	6178	5782
4.99738	712	2687	4456	2032	732	301	2926	5663	2842	368	1571		4.99715	5457	6167
4.99945	721	2315	5167	2169	1115	489	2357	4497	3747	690	2363		4.99922	5747	5769
5.00152	904	1962	4481	2052	1178	308	3329	5006	2907	631	2530		5.00128	4275	3632

## Sheet: Fig. S6c
Supplementary Fig. 6 | Disruption of the vtlG gene in pKU503vtl.
c, PCR products amplified with primer sets of pKU503-vtlG-Fwd and pKU503-vtlG-Rev (Supplementary Table 3) were confirmed by 0.9% agarose gel electrophoresis. Lane 1, 1kb DNA Ladder; lane 2, pKU503vtl (1278 bp); lane 3, pKU503vtl::ΔvtlG (339 bp).

## Sheet: Fig. S8
Supplementary Fig. 8 | UV-Vis spectra of compounds 1, 4, 5, 6, 7-OH, and 8-OH.
nm	1 absorption (mAU)		nm	4 absorption (mAU)		nm	5 absorption (mAU)		nm	6 absorption (mAU)		nm	7-OH absorption (mAU)		nm	8-OH absorption (mAU)
209.92	232		210.53	103.76		200	199.705		209.92	147.5		209.92	48.4		209.92	14.7
210.53	224		209.92	105.76		201	194.765		210.53	146		210.53	47.8		210.53	14.2
211.14	218.4		211.14	102.4		202	190.124		211.14	145.5		211.14	47.2		211.14	15.2
211.75	214.4		211.75	102		203	186.132		211.75	146		211.75	47.9		211.75	15.9
212.36	218.4		212.36	101.2		204	182.804		212.36	145.5		212.36	49.2		212.36	15.7
212.97	218.4		212.97	100.32		205	180.105		212.97	145.3		212.97	49.1		212.97	14.9
213.58	207.2		213.58	99.76		206	178.302		213.58	146.3		213.58	48.9		213.58	14.4
214.19	199.2		214.19	99.04		207	177.22		214.19	147.1		214.19	49.1		214.19	15.2
214.8	197.6		214.8	98.24		208	176.842		214.8	148.5		214.8	49.4		214.8	16.4
215.4	196		215.4	98.08		209	177.309		215.4	150.9		215.4	50.3		215.4	16.7
216.01	189.6		216.01	98.48		210	178.429		216.01	152.1		216.01	50.6		216.01	16.7
216.62	181.6		216.62	98.64		211	180.19		216.62	152.6		216.62	50.8		216.62	17.3
217.23	174.4		217.23	98.96		212	182.481		217.23	153.7		217.23	51.8		217.23	18.1
217.84	169.6		217.84	99.68		213	185.244		217.84	155		217.84	52.6		217.84	18.4
218.45	166.4		218.45	100.08		214	188.543		218.45	156.8		218.45	53.2		218.45	18.6
219.06	160.8		219.06	100.96		215	192.178		219.06	158.8		219.06	54		219.06	18.9
219.67	155.2		219.67	102.08		216	196.19		219.67	160.6		219.67	55		219.67	19.3
220.28	152		220.28	102.8		217	200.47		220.28	162.9		220.28	56.2		220.28	19.9
220.89	148		220.89	103.84		218	205.096		220.89	165.6		220.89	57.2		220.89	20.4
221.5	143.2		221.5	105.6		219	210.054		221.5	167.8		221.5	58.4		221.5	21
222.11	138.4		222.11	107.36		220	215.275		222.11	169.7		222.11	59.6		222.11	21.6
222.72	135.2		222.72	108.96		221	220.839		222.72	171.8		222.72	61		222.72	22.1
223.33	132		223.33	110.56		222	226.666		223.33	174.5		223.33	62.4		223.33	22.5
223.94	128.8		223.94	112.56		223	232.78		223.94	177.4		223.94	63.8		223.94	23.2
224.55	127.2		224.55	114.72		224	239.084		224.55	180		224.55	65.6		224.55	23.9
225.16	126.4		225.16	117.04		225	245.564		225.16	182.7		225.16	67.3		225.16	24.3
225.77	124.8		225.77	119.76		226	252.132		225.77	185.7		225.77	68.9		225.77	24.7
226.38	124		226.38	122.48		227	258.708		226.38	188.5		226.38	70.6		226.38	25.4
226.99	124.8		226.99	125.36		228	265.214		226.99	191.2		226.99	72.3		226.99	26.3
227.61	123.2		227.61	128.32		229	271.453		227.61	194.1		227.61	74.1		227.61	26.9
228.22	121.6		228.22	131.6		230	277.356		228.22	197		228.22	75.9		228.22	27.5
228.83	121.6		228.83	134.96		231	282.762		228.83	199.9		228.83	77.7		228.83	28.2
229.44	122.4		229.44	138.24		232	287.593		229.44	202.8		229.44	79.7		229.44	28.6
230.05	123.2		230.05	141.6		233	291.744		230.05	205.8		230.05	81.7		230.05	29.1
230.66	124		230.66	145.04		234	295.109		230.66	209		230.66	83.6		230.66	29.8
231.27	124.8		231.27	148.48		235	297.731		231.27	212.3		231.27	85.6		231.27	30.3
231.88	126.4		231.88	152.16		236	299.572		231.88	215.6		231.88	87.6		231.88	30.8
232.49	128		232.49	155.92		237	300.609		232.49	219.1		232.49	89.6		232.49	31.6
233.1	129.6		233.1	159.92		238	300.718		233.1	222.8		233.1	91.7		233.1	32.2
233.72	131.2		233.72	164.16		239	299.817		233.72	226.5		233.72	93.7		233.72	32.5
234.33	134.4		234.33	168.48		240	297.743		234.33	230.2		234.33	95.6		234.33	33.1
234.94	136.8		234.94	172.88		241	294.494		234.94	234.1		234.94	97.4		234.94	33.6
235.55	140		235.55	177.36		242	289.94		235.55	238		235.55	99.3		235.55	34
236.16	143.2		236.16	181.84		243	284.19		236.16	241.7		236.16	101		236.16	34.3
236.77	147.2		236.77	186.16		244	277.434		236.77	245.3		236.77	102.8		236.77	34.6
237.39	150.4		237.39	190.32		245	269.981		237.39	248.7		237.39	104.5		237.39	34.9
238	155.2		238	194.16		246	262.229		238	251.9		238	106.2		238	35.2
238.61	159.2		238.61	197.76		247	254.454		238.61	254.8		238.61	107.7		238.61	35.4
239.22	163.2		239.22	201.12		248	246.979		239.22	257.4		239.22	109.2		239.22	35.6
239.83	167.2		239.83	204.16		249	239.993		239.83	259.8		239.83	110.6		239.83	35.9
240.45	171.2		240.45	206.96		250	233.594		240.45	262.2		240.45	111.8		240.45	36
241.06	176.8		241.06	209.84		251	227.786		241.06	264.6		241.06	112.9		241.06	36.1
241.67	182.4		241.67	212.8		252	222.579		241.67	267.1		241.67	113.9		241.67	36.1
242.28	188		242.28	215.76		253	217.934		242.28	269.9		242.28	114.7		242.28	36
242.89	194.4		242.89	218.8		254	213.974		242.89	272.9		242.89	115.4		242.89	36
243.51	200.8		243.51	222		255	210.749		243.51	276.2		243.51	116.1		243.51	35.9
244.12	207.2		244.12	225.04		256	208.344		244.12	279.7		244.12	116.5		244.12	35.7
244.73	213.6		244.73	227.76		257	206.837		244.73	283		244.73	116.7		244.73	35.4
245.34	220.8		245.34	230.24		258	206.282		245.34	286.1		245.34	116.7		245.34	35.2
245.96	228.8		245.96	232.08		259	206.801		245.96	288.7		245.96	116.4		245.96	34.9
246.57	236.8		246.57	233.12		260	208.378		246.57	290.5		246.57	116.1		246.57	34.7
247.18	244		247.18	233.36		261	210.994		247.18	291.6		247.18	115.7		247.18	34.3
247.79	252.8		247.79	232.88		262	214.648		247.79	291.9		247.79	115.1		247.79	33.9
248.41	261.6		248.41	231.68		263	219.291		248.41	291.3		248.41	114.3		248.41	33.5
249.02	269.6		249.02	229.92		264	224.795		249.02	290		249.02	113.3		249.02	33.2
249.63	278.4		249.63	227.68		265	231.051		249.63	288.2		249.63	112.3		249.63	32.8
250.25	287.2		250.25	225.2		266	237.77		250.25	286		250.25	111.1		250.25	32.3
250.86	295.2		250.86	222.8		267	244.738		250.86	284		250.86	109.6		250.86	32
251.47	304.8		251.47	220.56		268	251.603		251.47	282.3		251.47	108.1		251.47	31.7
252.09	314.4		252.09	218.72		269	258.12		252.09	281		252.09	106.4		252.09	31.3
252.7	324.8		252.7	217.36		270	264.093		252.7	280.4		252.7	104.8		252.7	30.8
253.31	335.2		253.31	216.64		271	269.566		253.31	280.5		253.31	103		253.31	30.4
253.93	346.4		253.93	216.64		272	274.609		253.93	281.4		253.93	101.1		253.93	30
254.54	356.8		254.54	217.44		273	279.19		254.54	283.1		254.54	99.4		254.54	29.6
255.15	368		255.15	218.96		274	283.752		255.15	285.7		255.15	97.6		255.15	29.1
255.77	380		255.77	221.28		275	288.302		255.77	289		255.77	95.5		255.77	28.6
256.38	392.8		256.38	224.48		276	292.778		256.38	293.2		256.38	93.6		256.38	28.2
256.99	404.8		256.99	228.48		277	297.008		256.99	298.2		256.99	91.8		256.99	27.7
257.61	416		257.61	233.28		278	300.528		257.61	304		257.61	90.1		257.61	27.3
258.22	428		258.22	238.72		279	303.103		258.22	310.5		258.22	88.5		258.22	27.1
258.84	439.2		258.84	244.8		280	304.139		258.84	317.8		258.84	87		258.84	26.9
259.45	448.8		259.45	251.6		281	303.355		259.45	325.7		259.45	85.4		259.45	26.6
260.06	460		260.06	258.88		282	300.69		260.06	334.1		260.06	84		260.06	26.6
260.68	469.6		260.68	266.72		283	296.346		260.68	343.1		260.68	82.8		260.68	26.7
261.29	480.8		261.29	275.12		284	290.516		261.29	352.4		261.29	81.6		261.29	27
261.91	492		261.91	284		285	283.664		261.91	362.2		261.91	80.7		261.91	27.2
262.52	501.6		262.52	293.2		286	276.428		262.52	372.4		262.52	79.9		262.52	27.4
263.14	512.8		263.14	302.8		287	269.068		263.14	382.9		263.14	79.2		263.14	28
263.75	524.8		263.75	312.64		288	261.767		263.75	393.6		263.75	78.6		263.75	28.5
264.37	536.8		264.37	322.8		289	254.457		264.37	404.5		264.37	78.5		264.37	28.9
264.98	550.4		264.98	333.2		290	247.065		264.98	415.5		264.98	78.6		264.98	29.3
265.59	563.2		265.59	343.76		291	239.198		265.59	426.5		265.59	79		265.59	29.7
266.21	576		266.21	354.48		292	230.416		266.21	437.4		266.21	79.7		266.21	30.2
266.82	588.8		266.82	365.36		293	220.413		266.82	448.2		266.82	80.8		266.82	30.6
267.44	600		267.44	376.24		294	208.976		267.44	459		267.44	82.1		267.44	31
268.05	611.2		268.05	386.96		295	196.169		268.05	469.7		268.05	83.7		268.05	31.2
268.67	622.4		268.67	397.84		296	182.184		268.67	480.4		268.67	85.5		268.67	31.7
269.28	630.4		269.28	408.8		297	167.373		269.28	490.9		269.28	87.6		269.28	32.2
269.9	636		269.9	419.68		298	152.164		269.9	501.2		269.9	89.9		269.9	32.3
270.51	640.8		270.51	430.48		299	137.008		270.51	511.4		270.51	92.3		270.51	32.4
271.13	644.8		271.13	441.36		300	122.424		271.13	521.4		271.13	94.6		271.13	32.8
271.74	647.2		271.74	452.16		301	108.699		271.74	531.3		271.74	96.9		271.74	33.3
272.36	649.6		272.36	462.8		302	95.994		272.36	540.9		272.36	99.1		272.36	34
272.97	652		272.97	473.44		303	84.463		272.97	550.3		272.97	101.2		272.97	34.7
273.59	656		273.59	484		304	74.247		273.59	559.2		273.59	103		273.59	35.4
274.2	659.2		274.2	494.4		305	65.245		274.2	567.7		274.2	104.6		274.2	36.2
274.82	661.6		274.82	504.56		306	57.505		274.82	575.9		274.82	106.1		274.82	37
275.44	665.6		275.44	514.32		307	50.751		275.44	583.5		275.44	107.4		275.44	37.8
276.05	671.2		276.05	523.6		308	44.951		276.05	590.5		276.05	108.5		276.05	38.4
276.67	676.8		276.67	532.32		309	39.971		276.67	596.6		276.67	109.9		276.67	38.9
277.28	681.6		277.28	540.48		310	35.732		277.28	601.9		277.28	111.2		277.28	39.2
277.9	686.4		277.9	547.92		311	32.143		277.9	606.4		277.9	112.8		277.9	39.2
278.51	689.6		278.51	554.56		312	29.057		278.51	610		278.51	114.9		278.51	39.3
279.13	692.8		279.13	560.48		313	26.475		279.13	613		279.13	117		279.13	39.2
279.75	694.4		279.75	565.44		314	24.227		279.75	615.2		279.75	119.3		279.75	38.9
280.36	692		280.36	569.76		315	22.377		280.36	616.3		280.36	121.8		280.36	38.6
280.98	687.2		280.98	573.36		316	20.921		280.98	616.6		280.98	124.6		280.98	38.2
281.59	680		281.59	576.16		317	19.687		281.59	616.2		281.59	127.4		281.59	37.5
282.21	670.4		282.21	578.4		318	18.681		282.21	615.1		282.21	130.3		282.21	36.9
282.83	659.2		282.83	580.16		319	17.862		282.83	613.4		282.83	133		282.83	36.4
283.44	646.4		283.44	581.68		320	17.236		283.44	611		283.44	135.2		283.44	35.9
284.06	631.2		284.06	582.8		321	16.636		284.06	608		284.06	137.2		284.06	35.4
284.67	615.2		284.67	583.36		322	16.101		284.67	604.4		284.67	138.5		284.67	35.1
285.29	600		285.29	583.52		323	15.588		285.29	600.3		285.29	139.2		285.29	34.8
285.91	584.8		285.91	583.12		324	14.982		285.91	595.6		285.91	139.4		285.91	34.6
286.52	568.8		286.52	582.32		325	14.401		286.52	590.1		286.52	138.8		286.52	34.4
287.14	555.2		287.14	580.8		326	13.781		287.14	584		287.14	137.6		287.14	34.2
287.76	543.2		287.76	578.4		327	13.169		287.76	577.3		287.76	135.9		287.76	34.1
288.37	532		288.37	575.04		328	12.538		288.37	569.9		288.37	133.6		288.37	34
288.99	521.6		288.99	570.48		329	11.953		288.99	561.7		288.99	131.3		288.99	33.6
289.61	512		289.61	564.56		330	11.394		289.61	552.7		289.61	128.9		289.61	33
290.22	504		290.22	557.28		331	10.872		290.22	542.9		290.22	126.5		290.22	32.4
290.84	494.4		290.84	548.48		332	10.319		290.84	532.3		290.84	124.1		290.84	31.7
291.46	484.8		291.46	538.16		333	9.915		291.46	520.8		291.46	121.8		291.46	30.8
292.07	475.2		292.07	526.4		334	9.46		292.07	508.7		292.07	119.9		292.07	29.7
292.69	464.8		292.69	513.28		335	9.122		292.69	496.1		292.69	118.4		292.69	28.5
293.31	453.6		293.31	499.12		336	8.728		293.31	482.9		293.31	117.2		293.31	27.3
293.93	440		293.93	484.24		337	8.342		293.93	469.4		293.93	116.3		293.93	25.9
294.54	424		294.54	468.8		338	7.988		294.54	455.9		294.54	115.6		294.54	24.3
295.16	406.4		295.16	453.2		339	7.658		295.16	442.4		295.16	115.1		295.16	22.9
295.78	387.2		295.78	437.76		340	7.345		295.78	428.8		295.78	114.6		295.78	21.5
296.39	365.6		296.39	422.8		341	8.854		296.39	415.4		296.39	113.8		296.39	20.1
297.01	344		297.01	408.32		342	8.56		297.01	402.3		297.01	112.7		297.01	18.6
297.63	321.6		297.63	394.72		343	8.25		297.63	389.6		297.63	111.2		297.63	17.2
298.25	299.2		298.25	382		344	7.964		298.25	377.6		298.25	109.3		298.25	16
298.86	276.8		298.86	370.08		345	7.761		298.86	366.3		298.86	106.8		298.86	14.9
299.48	253.6		299.48	359.04		346	7.671		299.48	355.7		299.48	103.5		299.48	13.8
300.1	230.4		300.1	348.64		347	7.535		300.1	345.9		300.1	99.6		300.1	12.7
300.72	209.6		300.72	338.96		348	7.421		300.72	337.1		300.72	95.1		300.72	11.8
301.33	191.2		301.33	329.76		349	7.372		301.33	329.1		301.33	90.1		301.33	10.8
301.95	172.8		301.95	320.8		350	7.327		301.95	322.1		301.95	84.7		301.95	10
302.57	156		302.57	312		351	7.266		302.57	316.2		302.57	78.9		302.57	9.3
303.19	140		303.19	303.12		352	7.213		303.19	311.3		303.19	72.8		303.19	8.7
303.8	127.2		303.8	294		353	7.179		303.8	307.3		303.8	66.8		303.8	8
304.42	116		304.42	284.56		354	7.072		304.42	304.4		304.42	60.7		304.42	7.5
305.04	104.8		305.04	274.56		355	6.979		305.04	302.1		305.04	54.6		305.04	7
305.66	95.2		305.66	264.16		356	6.69		305.66	300.4		305.66	48.9		305.66	6.5
306.28	86.4		306.28	253.6		357	6.5		306.28	299.2		306.28	43.6		306.28	6.1
306.89	79.2		306.89	242.64		358	6.236		306.89	298.4		306.89	38.8		306.89	5.7
307.51	73.6		307.51	231.68		359	5.946		307.51	297.8		307.51	34.3		307.51	5.5
308.13	68		308.13	220.96		360	5.703		308.13	297.4		308.13	30.1		308.13	5.2
308.75	64		308.75	211.04		361	5.398		308.75	297.1		308.75	26.3		308.75	5
309.37	60		309.37	202.24		362	5.116		309.37	297.1		309.37	23		309.37	4.8
309.99	57.6		309.99	194.88		363	4.805		309.99	297.2		309.99	20.3		309.99	4.5
310.6	53.6		310.6	189.36		364	4.54		310.6	297.4		310.6	18		310.6	4.3
311.22	51.2		311.22	185.92		365	4.334		311.22	297.9		311.22	15.8		311.22	4.1
311.84	49.6		311.84	184.88		366	4.041		311.84	298.8		311.84	13.8		311.84	3.9
312.46	48.8		312.46	186.16		367	3.501		312.46	300.4		312.46	12.2		312.46	3.7
313.08	48		313.08	189.92		368	3.303		313.08	302.7		313.08	10.7		313.08	3.5
313.7	47.2		313.7	196.08		369	4.202		313.7	305.8		313.7	9.4		313.7	3.4
314.31	45.6		314.31	204.48		370	4.843		314.31	310.1		314.31	8.5		314.31	3.4
314.93	44		314.93	214.8		371	4.794		314.93	315.8		314.93	7.9		314.93	3.3
315.55	44		315.55	226.88		372	4.719		315.55	322.8		315.55	7.2		315.55	3.2
316.17	44		316.17	240.32		373	4.667		316.17	331.2		316.17	6.6		316.17	3
316.79	44		316.79	254.64		374	4.673		316.79	341		316.79	5.9		316.79	2.8
317.41	43.2		317.41	269.6		375	4.242		317.41	351.7		317.41	5.2		317.41	2.7
318.03	42.4		318.03	284.64		376	3.846		318.03	363.3		318.03	4.8		318.03	2.6
318.65	42.4		318.65	299.04		377	3.668		318.65	376.1		318.65	4.6		318.65	2.5
319.27	42.4		319.27	312.4		378	3.506		319.27	389		319.27	4.5		319.27	2.4
319.88	41.6		319.88	324.48		379	3.472		319.88	401.8		319.88	4.1		319.88	2.4
320.5	40.8		320.5	334.72		380	3.467		320.5	414.1		320.5	3.7		320.5	2.5
321.12	40.8		321.12	342.8		381	3.42		321.12	425.6		321.12	3.7		321.12	2.5
321.74	42.4		321.74	348.48		382	3.359		321.74	435.9		321.74	3.7		321.74	2.3
322.36	42.4		322.36	351.84		383	3.357		322.36	444.8		322.36	3.7		322.36	2.2
322.98	40.8		322.98	352.96		384	3.379		322.98	452		322.98	3.4		322.98	2.2
323.6	40.8		323.6	352.24		385	3.414		323.6	457.4		323.6	3.2		323.6	2.1
324.22	41.6		324.22	350.08		386	3.334		324.22	461.2		324.22	3.1		324.22	1.8
324.84	41.6		324.84	346.96		387	3.29		324.84	463.3		324.84	3.1		324.84	1.8
325.46	41.6		325.46	343.68		388	3.229		325.46	464		325.46	3		325.46	1.8
326.08	41.6		326.08	340.8		389	3.229		326.08	463.7		326.08	2.9		326.08	1.6
326.7	40.8		326.7	339.12		390	3.079		326.7	462.4		326.7	2.8		326.7	1.5
327.31	40.8		327.31	339.12		391	2.948		327.31	461		327.31	2.5		327.31	1.4
327.93	40.8		327.93	341.28		392	2.748		327.93	459.9		327.93	2.4		327.93	1.4
328.55	41.6		328.55	346.08		393	2.55		328.55	459.2		328.55	2.6		328.55	1.4
329.17	41.6		329.17	353.76		394	2.318		329.17	459.6		329.17	2.4		329.17	1.4
329.79	41.6		329.79	364.32		395	2.178		329.79	461.9		329.79	2.2		329.79	1.4
330.41	41.6		330.41	377.84		396	1.971		330.41	466.3		330.41	2.3		330.41	1.3
331.03	40.8		331.03	394.4		397	1.517		331.03	473		331.03	2.4		331.03	1.3
331.65	40		331.65	413.68		398	1.3		331.65	482.2		331.65	2.3		331.65	1.3
332.27	40.8		332.27	435.36		399	1.293		332.27	494.1		332.27	2.2		332.27	1.1
332.89	41.6		332.89	459.28		400	1.296		332.89	508.6		332.89	2.2		332.89	1.1
333.51	41.6		333.51	484.8		401	1.302		333.51	525.5		333.51	2.1		333.51	1
334.13	40.8		334.13	511.28		402	0.821		334.13	544.4		334.13	2.1		334.13	0.9
334.75	41.6		334.75	538.24		403	0.992		334.75	564.8		334.75	2.1		334.75	0.9
335.37	40.8		335.37	564.8		404	1.739		335.37	585.8		335.37	2		335.37	1
335.99	40		335.99	590.08		405	1.658		335.99	606.5		335.99	1.9		335.99	1.1
336.61	39.2		336.61	613.52		406	1.461		336.61	626.6		336.61	1.9		336.61	0.9
337.23	40		337.23	634.08		407	1.43		337.23	645		337.23	1.8		337.23	0.8
337.85	40.8		337.85	651.04		408	1.539		337.85	660.7		337.85	1.8		337.85	0.9
338.47	40.8		338.47	664.08		409	1.652		338.47	673.1		338.47	1.8		338.47	0.9
339.09	40.8		339.09	672.8		410	1.793		339.09	681.9		339.09	1.7		339.09	0.7
339.71	41.6		339.71	676.8		411	1.876		339.71	686.4		339.71	1.7		339.71	0.5
339.79	42.4		339.79	676		412	1.948		339.79	686.5		339.79	1.6		339.79	0.5
340.42	41.6		340.42	670.72		413	2.027		340.42	682		340.42	1.5		340.42	0.5
341.04	39.2		341.04	662.4		414	2.096		341.04	674.2		341.04	1.5		341.04	0.7
341.66	39.2		341.66	653.52		415	2.233		341.66	665.9		341.66	1.5		341.66	0.7
342.28	40		342.28	644.64		416	2.321		342.28	657.3		342.28	1.7		342.28	0.7
342.9	40.8		342.9	633.2		417	2.376		342.9	645.7		342.9	1.7		342.9	0.7
343.52	40.8		343.52	618.24		418	2.464		343.52	630.6		343.52	1.7		343.52	0.7
344.14	41.6		344.14	601.2		419	2.527		344.14	613.2		344.14	1.6		344.14	0.5
344.77	41.6		344.77	582.96		420	2.542		344.77	594.1		344.77	1.4		344.77	0.4
345.39	40.8		345.39	564.48		421	2.561		345.39	574.4		345.39	1.4		345.39	0.4
346.01	40		346.01	547.12		422	2.523		346.01	555.4		346.01	1.4		346.01	0.5
346.63	40		346.63	531.68		423	2.545		346.63	538.1		346.63	1.2		346.63	0.5
347.25	40.8		347.25	518.8		424	2.548		347.25	523.2		347.25	1.1		347.25	0.5
347.87	40		347.87	509.12		425	2.522		347.87	511		347.87	1.2		347.87	0.6
348.5	40		348.5	502.8		426	2.492		348.5	501.9		348.5	1.3		348.5	0.5
349.12	40.8		349.12	500		427	2.445		349.12	496.4		349.12	1.2		349.12	0.3
349.74	40.8		349.74	500.8		428	2.398		349.74	494.6		349.74	1.2		349.74	0.4
350.36	40.8		350.36	505.12		429	2.306		350.36	496.5		350.36	1.3		350.36	0.5
350.98	41.6		350.98	512.88		430	2.231		350.98	502		350.98	1.3		350.98	0.2
351.6	41.6		351.6	523.36		431	2.148		351.6	510.8		351.6	1.3		351.6	0
352.23	40.8		352.23	536.16		432	2.123		352.23	522.3		352.23	1.4		352.23	0.3
352.85	40		352.85	550.72		433	2.128		352.85	536.1		352.85	1.3		352.85	0.5
353.47	39.2		353.47	566.16		434	2.117		353.47	551.3		353.47	1.2		353.47	0.3
354.09	38.4		354.09	581.44		435	2.136		354.09	567		354.09	1		354.09	0.2
354.71	39.2		354.71	595.52		436	2.094		354.71	582.7		354.71	0.7		354.71	0.2
355.34	41.6		355.34	607.6		437	2.085		355.34	597		355.34	0.7		355.34	0.1
355.96	41.6		355.96	616.8		438	2.069		355.96	608.9		355.96	0.8		355.96	0.2
356.58	40.8		356.58	622.32		439	2.031		356.58	617.7		356.58	0.8		356.58	0.3
357.2	40.8		357.2	623.52		440	2.046		357.2	622.7		357.2	0.6		357.2	0.3
357.82	40		357.82	619.92		441	2.004		357.82	623		357.82	0.6		357.82	0.3
358.45	39.2		358.45	611.36		442	2.045		358.45	618.5		358.45	0.6		358.45	0.2
359.07	40		359.07	597.92		443	2.115		359.07	609		359.07	0.8		359.07	0.1
359.69	39.2		359.69	579.84		444	2.136		359.69	594.4		359.69	0.9		359.69	0
360.31	39.2		360.31	557.6		445	2.123		360.31	575.4		360.31	0.6		360.31	-0.1
360.93	40.8		360.93	532		446	2.11		360.93	552.3		360.93	0.5		360.93	0.3
361.56	40.8		361.56	503.52		447	2.136		361.56	525.7		361.56	0.6		361.56	0.5
362.18	40		362.18	473.12		448	2.136		362.18	496.5		362.18	0.7		362.18	0.5
362.8	40.8		362.8	441.44		449	2.156		362.8	465.7		362.8	0.7		362.8	0.1
363.42	39.2		363.42	409.52		450	2.177		363.42	433.8		363.42	0.6		363.42	-0.1
364.05	38.4		364.05	378		451	2.197		364.05	401.5		364.05	0.6		364.05	0.1
364.67	40		364.67	347.28		452	2.235		364.67	369.2		364.67	0.8		364.67	0.2
365.29	40.8		365.29	317.52		453	2.235		365.29	338.4		365.29	0.8		365.29	0.3
365.91	40.8		365.91	289.44		454	2.218		365.91	309.4		365.91	0.7		365.91	0.2
366.54	40		366.54	263.6		455	2.183		366.54	281.8		366.54	0.5		366.54	0
367.16	40.8		367.16	239.76		456	2.136		367.16	256.2		367.16	0.4		367.16	0.1
367.78	40		367.78	217.92		457	2.094		367.78	233		367.78	0.6		367.78	0.2
368.4	40		368.4	198.24		458	2.039		368.4	211.9		368.4	0.6		368.4	0.2
369.03	39.2		369.03	180.72		459	2.059		369.03	192.7		369.03	0.4		369.03	0.3
369.65	39.2		369.65	165.04		460	2.014		369.65	175.5		369.65	0.2		369.65	0.3
370.27	40		370.27	151.2		461	2.051		370.27	160.2		370.27	0.2		370.27	0.2
370.89	40.8		370.89	138.96		462	2.065		370.89	146.6		370.89	0.4		370.89	-0.2
371.52	40		371.52	128		463	2.093		371.52	134.7		371.52	0.4		371.52	-0.5
372.14	40		372.14	118.24		464	2.149		372.14	124		372.14	0.5		372.14	-0.3
372.76	40		372.76	109.76		465	2.139		372.76	114.4		372.76	0.4		372.76	0
373.38	39.2		373.38	102.24		466	2.144		373.38	106.1		373.38	0.3		373.38	0
374.01	39.2		374.01	95.52		467	2.16		374.01	98.8		374.01	0.3		374.01	-0.1
374.63	39.2		374.63	89.52		468	2.106		374.63	92.2		374.63	0.4		374.63	-0.2
375.25	40		375.25	84.16		469	2.08		375.25	86.5		375.25	0.3		375.25	-0.3
375.88	40		375.88	79.44		470	2.037		375.88	81.2		375.88	0.2		375.88	-0.3
376.5	39.2		376.5	75.12		471	2.025		376.5	76.2		376.5	0.2		376.5	-0.1
377.12	40		377.12	71.12		472	2.007		377.12	72		377.12	0.2		377.12	-0.1
377.74	40.8		377.74	67.44		473	1.995		377.74	68.3		377.74	0.1		377.74	-0.2
378.37	39.2		378.37	64		474	2.037		378.37	64.8		378.37	0.1		378.37	-0.1
378.99	40		378.99	60.96		475	2.074		378.99	61.4		378.99	0.1		378.99	-0.1
379.61	42.4		379.61	58.16		476	2.098		379.61	58.4		379.61	0.3		379.61	0
380.24	42.4		380.24	55.6		477	2.116		380.24	55.5		380.24	0.3		380.24	0.1
380.86	40.8		380.86	52.96		478	2.118		380.86	52.6		380.86	0.2		380.86	0.2
381.48	41.6		381.48	50.32		479	2.112		381.48	50.2		381.48	0.1		381.48	0.2
382.11	41.6		382.11	47.84		480	2.085		382.11	47.9		382.11	-0.2		382.11	0.1
382.73	40.8		382.73	45.6		481	2.072		382.73	45.5		382.73	-0.1		382.73	0.1
383.35	40		383.35	43.44		482	2.048		383.35	43.4		383.35	0.3		383.35	0
383.97	40		383.97	41.36		483	2.024		383.97	41.6		383.97	0.3		383.97	0
384.6	40		384.6	39.52		484	2.003		384.6	39.7		384.6	0.1		384.6	0.1
385.22	40		385.22	37.76		485	2.005		385.22	37.7		385.22	0.1		385.22	0.1
385.84	39.2		385.84	35.92		486	2.001		385.84	35.7		385.84	0.1		385.84	0.1
386.47	40.8		386.47	34.24		487	1.972		386.47	33.9		386.47	0.2		386.47	-0.1
387.09	41.6		387.09	32.56		488	1.938		387.09	32.3		387.09	0.3		387.09	0
387.71	40.8		387.71	30.96		489	1.949		387.71	30.8		387.71	0.3		387.71	0.1
388.34	40.8		388.34	29.68		490	1.927		388.34	29.6		388.34	0.3		388.34	-0.1
388.96	40		388.96	28.4		491	1.844		388.96	28.4		388.96	0.1		388.96	-0.2
389.58	39.2		389.58	27.04		492	1.751		389.58	27.1		389.58	-0.1		389.58	0
390.21	40		390.21	25.84		493	1.707		390.21	26.2		390.21	0.1		390.21	0.1
390.83	39.2		390.83	24.64		494	1.694		390.83	25.2		390.83	0.4		390.83	0
391.45	38.4		391.45	23.52		495	1.707		391.45	23.9		391.45	0.2		391.45	-0.1
392.08	39.2		392.08	22.56		496	1.691		392.08	22.7		392.08	0.1		392.08	-0.1
392.7	40.8		392.7	21.6		497	1.479		392.7	22		392.7	0.1		392.7	0
393.32	41.6		393.32	20.88		498	1.385		393.32	21.4		393.32	0		393.32	0.2
393.95	40.8		393.95	20.24		499	1.518		393.95	20.8		393.95	0		393.95	0.2
394.57	37.6		394.57	19.52		500	1.661		394.57	19.9		394.57	0		394.57	-0.1
395.19	37.6		395.19	18.64		501	1.613		395.19	19.2		395.19	0.1		395.19	0
395.82	39.2		395.82	18		502	1.26		395.82	18.6		395.82	0.2		395.82	0.2
396.44	40		396.44	17.52		503	1.76		396.44	18.1		396.44	0		396.44	0.1
397.06	39.2		397.06	16.96		504	2.314		397.06	17.6		397.06	-0.3		397.06	0.3
397.69	39.2		397.69	16.48		505	2.183		397.69	17.2		397.69	-0.3		397.69	0.1
398.31	39.2		398.31	15.92		506	1.865		398.31	16.9		398.31	-0.3		398.31	-0.2
398.93	39.2		398.93	15.68		507	1.796		398.93	16.3		398.93	-0.1		398.93	-0.2
399.56	40		399.56	15.52		508	1.841		399.56	15.8		399.56	0.2		399.56	0.2
400.18	40		400.18	15.04		509	1.797		400.18	15.6		400.18	0		400.18	0.2
400.81	40.8		400.81	14.72		510	1.835		400.81	15.4		400.81	-0.1		400.81	0.1
401.43	42.4		401.43	14.4		511	1.862		401.43	15.1		401.43	0.1		401.43	0.1
402.05	43.2		402.05	14		512	1.873		402.05	14.9		402.05	0.2		402.05	0.1
402.68	41.6		402.68	13.76		513	1.861		402.68	14.5		402.68	0.2		402.68	0
403.3	40		403.3	13.68		514	1.876		403.3	14		403.3	0.2		403.3	0.1
403.92	40.8		403.92	13.44		515	1.957		403.92	13.8		403.92	0.2		403.92	0.2
404.55	41.6		404.55	13.28		516	2.013		404.55	13.7		404.55	0.4		404.55	0.2
405.17	40.8		405.17	12.96		517	1.99		405.17	13.4		405.17	0.2		405.17	0.3
405.79	40		405.79	12.72		518	1.991		405.79	13.2		405.79	-0.1		405.79	0.1
406.42	40.8		406.42	12.64		519	2.005		406.42	13.1		406.42	-0.1		406.42	0.1
407.04	40.8		407.04	12.72		520	1.969		407.04	13		407.04	0		407.04	0
407.66	39.2		407.66	12.32		521	1.965		407.66	13		407.66	0		407.66	0
408.29	37.6		408.29	12		522	1.871		408.29	12.9		408.29	-0.1		408.29	0
408.91	36.8		408.91	12.08		523	1.829		408.91	12.7		408.91	0.2		408.91	0
409.54	36.8		409.54	11.92		524	1.8		409.54	12.5		409.54	0.3		409.54	0.1
410.16	37.6		410.16	11.68		525	1.76		410.16	12.3		410.16	0.3		410.16	0.1
410.78	39.2		410.78	11.52		526	1.744		410.78	12.3		410.78	0.2		410.78	0
411.41	40		411.41	11.28		527	1.708		411.41	12.1		411.41	0		411.41	-0.1
412.03	39.2		412.03	11.2		528	1.685		412.03	11.7		412.03	0		412.03	0
412.66	38.4		412.66	11.04		529	1.691		412.66	11.6		412.66	0		412.66	0.1
413.28	39.2		413.28	10.8		530	1.703		413.28	11.6		413.28	0		413.28	0
413.9	40.8		413.9	10.88		531	1.72		413.9	11.6		413.9	0.1		413.9	-0.1
414.53	40.8		414.53	10.88		532	1.739		414.53	11.5		414.53	0.2		414.53	-0.1
415.15	40.8		415.15	10.64		533	1.721		415.15	11.5		415.15	0.1		415.15	0
415.78	41.6		415.78	10.48		534	1.746		415.78	11.3		415.78	-0.1		415.78	0
416.4	40		416.4	10.48		535	1.758		416.4	11.3		416.4	-0.1		416.4	0.1
417.02	38.4		417.02	10.4		536	1.747		417.02	11.4		417.02	0		417.02	-0.1
417.65	39.2		417.65	10.4		537	1.75		417.65	11.2		417.65	0		417.65	-0.2
418.27	40.8		418.27	10.24		538	1.774		418.27	11.1		418.27	0.1		418.27	-0.2
418.89	40.8		418.89	10.16		539	1.797		418.89	11.2		418.89	0.2		418.89	-0.3
419.52	40.8		419.52	10.08		540	1.76		419.52	11		419.52	0		419.52	-0.2
420.14	40		420.14	10.08		541	1.736		420.14	10.6		420.14	-0.1		420.14	0.1
420.77	38.4		420.77	10.08		542	1.689		420.77	10.5		420.77	-0.1		420.77	0
421.39	40		421.39	10.08		543	1.693		421.39	10.5		421.39	-0.1		421.39	-0.1
422.02	41.6		422.02	10		544	1.668		422.02	10.6		422.02	0		422.02	-0.1
422.64	41.6		422.64	9.84		545	1.607		422.64	10.7		422.64	0		422.64	0
423.26	40		423.26	9.68		546	1.605		423.26	10.9		423.26	-0.1		423.26	0
423.89	40		423.89	9.76		547	1.606		423.89	10.6		423.89	-0.2		423.89	-0.3
424.51	39.2		424.51	9.68		548	1.662		424.51	10.3		424.51	0		424.51	-0.2
425.13	40		425.13	9.6		549	1.607		425.13	10.5		425.13	0.1		425.13	0
425.76	40.8		425.76	9.52		550	1.577		425.76	10.5		425.76	0.1		425.76	0
426.38	40.8		426.38	9.52		551	1.555		426.38	10.3		426.38	0.2		426.38	-0.1
427.01	39.2		427.01	9.6		552	1.543		427.01	10.4		427.01	0		427.01	-0.3
427.63	39.2		427.63	9.52		553	1.55		427.63	10.5		427.63	-0.1		427.63	-0.3
428.25	40.8		428.25	9.28		554	1.514		428.25	10.5		428.25	0.3		428.25	-0.1
428.88	40.8		428.88	9.36		555	1.509		428.88	10.7		428.88	0.5		428.88	0
429.5	40		429.5	9.44		556	1.512		429.5	10.6		429.5	0.2		429.5	0.2
430.13	40		430.13	9.44		557	1.546		430.13	10.4		430.13	-0.1		430.13	0.3
430.75	39.2		430.75	9.36		558	1.557		430.75	10.4		430.75	-0.1		430.75	0.2
431.37	38.4		431.37	9.2		559	1.499		431.37	10.2		431.37	0		431.37	0.1
432	39.2		432	9.12		560	1.481		432	10.2		432	0.2		432	0.2
432.62	39.2		432.62	9.2		561	1.467		432.62	10.3		432.62	0		432.62	0.2
433.25	38.4		433.25	9.2		562	1.514		433.25	10.3		433.25	0		433.25	-0.1
433.87	38.4		433.87	8.96		563	1.497		433.87	10.2		433.87	0.3		433.87	-0.2
434.5	37.6		434.5	8.88		564	1.476		434.5	10.1		434.5	0.4		434.5	-0.1
435.12	38.4		435.12	9.12		565	1.499		435.12	10.2		435.12	0.3		435.12	0.1
435.74	40		435.74	9.04		566	1.48		435.74	10.3		435.74	0.1		435.74	0.1
436.37	39.2		436.37	8.96		567	1.437		436.37	10.3		436.37	0.1		436.37	-0.1
436.99	38.4		436.99	8.96		568	1.414		436.99	10.2		436.99	0.3		436.99	-0.3
437.62	40		437.62	8.88		569	1.357		437.62	10.1		437.62	0.3		437.62	-0.2
438.24	40		438.24	8.96		570	1.316		438.24	10.1		438.24	0.3		438.24	0
438.86	40		438.86	9.04		571	1.273		438.86	10.4		438.86	0.3		438.86	0
439.49	39.2		439.49	8.8		572	1.269		439.49	10.7		439.49	0.2		439.49	0
440.11	38.4		440.11	8.64		573	1.271		440.11	10.4		440.11	0.2		440.11	0.1
440.74	38.4		440.74	8.72		574	1.311		440.74	9.8		440.74	0.1		440.74	0
441.36	39.2		441.36	8.8		575	1.318		441.36	9.8		441.36	0.1		441.36	-0.2
441.99	40.8		441.99	8.64		576	1.325		441.99	10.2		441.99	-0.1		441.99	-0.2
442.61	41.6		442.61	8.48		577	1.309		442.61	10.3		442.61	-0.4		442.61	0
443.23	40		443.23	8.56		578	1.299		443.23	10.3		443.23	-0.5		443.23	0.1
443.86	39.2		443.86	8.72		579	1.311		443.86	10.3		443.86	-0.1		443.86	0
444.48	38.4		444.48	8.88		580	1.307		444.48	10.2		444.48	-0.1		444.48	0
445.11	39.2		445.11	8.64		581	1.314		445.11	10		445.11	-0.2		445.11	0.3
445.73	40.8		445.73	8.56		582	1.299		445.73	10.1		445.73	0		445.73	0.2
446.35	40.8		446.35	8.64		583	1.373		446.35	10.4		446.35	0.1		446.35	-0.2
446.98	40		446.98	8.8		584	1.366		446.98	10.5		446.98	0.2		446.98	-0.1
447.6	41.6		447.6	9.04		585	1.376		447.6	10.5		447.6	0.4		447.6	0.2
448.23	40.8		448.23	8.8		586	1.346		448.23	10.3		448.23	0.2		448.23	0.1
448.85	38.4		448.85	8.48		587	1.338		448.85	10.2		448.85	0.1		448.85	-0.1
449.47	38.4		449.47	8.56		588	1.293		449.47	10.2		449.47	0.3		449.47	-0.2
450.1	38.4		450.1	8.4		589	1.229		450.1	10.2		450.1	0.2		450.1	0.1
450.72	37.6		450.72	8.16		590	1.188		450.72	10.2		450.72	0		450.72	0.4
451.35	37.6		451.35	8.08		591	1.19		451.35	10.1		451.35	0		451.35	0.3
451.97	39.2		451.97	8.32		592	1.142		451.97	9.9		451.97	0.4		451.97	-0.1
452.6	40.8		452.6	8.56		593	1.095		452.6	9.8		452.6	0.4		452.6	-0.2
453.22	42.4		453.22	8.8		594	1.094		453.22	9.8		453.22	0.6		453.22	0
453.84	38.4		453.84	8.72		595	1.093		453.84	10		453.84	0.7		453.84	0
454.47	37.6		454.47	8.4		596	1.092		454.47	10.1		454.47	0.6		454.47	-0.1
455.09	41.6		455.09	8.4		597	1.038		455.09	10		455.09	0.5		455.09	-0.4
455.72	42.4		455.72	8.56		598	1.026		455.72	10		455.72	0.2		455.72	-0.4
456.34	40		456.34	8.64		599	1.016		456.34	10.5		456.34	0.1		456.34	-0.1
456.96	40		456.96	8.64		600	1.007		456.96	10.5		456.96	0.1		456.96	0.1
457.59	40		457.59	8.32					457.59	10.2		457.59	0		457.59	0
458.21	39.2		458.21	8.08					458.21	10.3		458.21	-0.2		458.21	0
458.84	40.8		458.84	8.24					458.84	10.1		458.84	-0.2		458.84	0.2
459.46	40.8		459.46	8.16					459.46	9.8		459.46	0.1		459.46	0.1
460.09	40.8		460.09	8.16					460.09	10.1		460.09	0.2		460.09	0.1
460.71	40		460.71	8.48					460.71	10.5		460.71	0		460.71	0
461.33	37.6		461.33	8.48					461.33	10.5		461.33	-0.2		461.33	0
461.96	36		461.96	8.4					461.96	10.6		461.96	-0.2		461.96	0
462.58	37.6		462.58	8.32					462.58	10.5		462.58	0		462.58	0
463.21	39.2		463.21	8.08					463.21	10.3		463.21	0.1		463.21	0.2
463.83	41.6		463.83	8.08					463.83	10.2		463.83	-0.2		463.83	0.2
464.45	42.4		464.45	8.48					464.45	10.2		464.45	-0.3		464.45	0
465.08	38.4		465.08	8.48					465.08	10.3		465.08	0		465.08	-0.3
465.7	38.4		465.7	8.32					465.7	10.6		465.7	-0.1		465.7	-0.3
466.33	41.6		466.33	8.4					466.33	10.7		466.33	0.1		466.33	-0.1
466.95	40.8		466.95	8.48					466.95	10.6		466.95	0.3		466.95	0.2
467.57	37.6		467.57	8.4					467.57	10.4		467.57	0		467.57	0.3
468.2	38.4		468.2	8.48					468.2	10.3		468.2	-0.3		468.2	0.4
468.82	40.8		468.82	8.72					468.82	10.3		468.82	0		468.82	0.5
469.45	40		469.45	8.16					469.45	10.3		469.45	0.4		469.45	0.2
470.07	40.8		470.07	7.6					470.07	10.3		470.07	0.3		470.07	0
470.69	41.6		470.69	7.92					470.69	10.2		470.69	0.1		470.69	0.4
471.32	41.6		471.32	8.16					471.32	10.3		471.32	-0.1		471.32	0.3
471.94	40		471.94	8.4					471.94	10.4		471.94	-0.3		471.94	0.1
472.57	40		472.57	8.4					472.57	10.1		472.57	-0.2		472.57	0.5
473.19	42.4		473.19	8.24					473.19	9.7		473.19	-0.2		473.19	0.3
473.81	43.2		473.81	8.4					473.81	10		473.81	0		473.81	-0.2
474.44	41.6		474.44	8.4					474.44	10.6		474.44	0.4		474.44	-0.2
475.06	40.8		475.06	8.16					475.06	10.4		475.06	0.2		475.06	-0.4
475.69	39.2		475.69	8.24					475.69	9.7		475.69	0.2		475.69	-0.1
476.31	40		476.31	8.4					476.31	9.4		476.31	0.2		476.31	0.2
476.93	40.8		476.93	8.48					476.93	9.9		476.93	0.1		476.93	-0.2
477.56	40		477.56	8.4					477.56	10.5		477.56	0.3		477.56	-0.3
478.18	40		478.18	8.32					478.18	10.2		478.18	0.3		478.18	0
478.81	40.8		478.81	8.24					478.81	9.7		478.81	0		478.81	-0.2
479.43	41.6		479.43	8.48					479.43	9.7		479.43	0.1		479.43	-0.5
480.05	40.8		480.05	8.56					480.05	9.8		480.05	0.4		480.05	-0.1
480.68	39.2		480.68	8.24					480.68	9.8		480.68	0.4		480.68	0.1
481.3	38.4		481.3	8.08					481.3	10.2		481.3	0.3		481.3	-0.2
481.92	38.4		481.92	8.16					481.92	10.4		481.92	0.4		481.92	-0.1
482.55	41.6		482.55	8.16					482.55	10.3		482.55	0.3		482.55	0.1
483.17	42.4		483.17	8.32					483.17	10.3		483.17	0.1		483.17	0.2
483.8	40		483.8	8.24					483.8	10.4		483.8	0		483.8	0.1
484.42	40.8		484.42	8.08					484.42	10.4		484.42	0.1		484.42	0
485.04	41.6		485.04	8.08					485.04	10.3		485.04	0.3		485.04	0.1
485.67	40.8		485.67	8.08					485.67	10.2		485.67	0.3		485.67	0.1
486.29	40.8		486.29	7.92					486.29	10.1		486.29	0.1		486.29	0
486.91	40		486.91	8.08					486.91	10.2		486.91	0		486.91	0
487.54	40		487.54	8.08					487.54	10.7		487.54	-0.1		487.54	0.3
488.16	40		488.16	8					488.16	10.6		488.16	0.2		488.16	0.4
488.79	39.2		488.79	8.32					488.79	10.5		488.79	0.6		488.79	0.3
489.41	40		489.41	8.48					489.41	10.9		489.41	0.2		489.41	0.3
490.03	43.2		490.03	8.4					490.03	10.6		490.03	0		490.03	0.4
490.66	42.4		490.66	8.56					490.66	10.3		490.66	0.3		490.66	0.4
491.28	40		491.28	8.32					491.28	10.4		491.28	0.2		491.28	0.4
491.9	40		491.9	7.76					491.9	10.2		491.9	-0.1		491.9	0
492.53	39.2		492.53	7.92					492.53	10.1		492.53	-0.1		492.53	0
493.15	38.4		493.15	8.16					493.15	10.1		493.15	0.1		493.15	0.1
493.77	40.8		493.77	8.16					493.77	10.3		493.77	0.1		493.77	-0.1
494.4	41.6		494.4	8.16					494.4	10.4		494.4	0		494.4	0.1
495.02	40		495.02	7.92					495.02	10.4		495.02	0		495.02	0.5
495.65	42.4		495.65	7.6					495.65	10.4		495.65	0.1		495.65	0.3
496.27	43.2		496.27	7.84					496.27	10.5		496.27	0.3		496.27	0.3
496.89	40		496.89	8.08					496.89	10.4		496.89	0.7		496.89	0.4
497.51	40		497.51	8.24					497.51	10.2		497.51	0.6		497.51	0.5
498.14	40		498.14	8.32					498.14	10.3		498.14	0.2		498.14	0.5
498.76	37.6		498.76	8.16					498.76	10.4		498.76	-0.3		498.76	0.3
499.39	36		499.39	7.84					499.39	10.3		499.39	-0.2		499.39	-0.1
500.01	35.2		500.01	8					500.01	10.1		500.01	0		500.01	0

## Sheet: Fig. S19 
Supplementary Fig. 19 | Characterization of VtlG as a cytochrome P450.
a, 12.5% SDS-PAGE analysis of recombinant VtlG purified from E. coli. Lane 1, protein molecular mass marker; lane 2, His8-tagged VtlG.
b, CO difference spectrum.
c, Kinetic analysis of VtlG-catalysed hydroxylation against 4. Error bars represent standard deviation (s.d.) obtained from three independent replicates (n=3). The catalytic efficiency (kcat/KM) was calculated to be 7.7 (min-1 μM-1).
																			conversion rate (%)
														nm	VtlG absorption			4 (μM)	n = 1	n = 2	n = 3	V (pmol min-1 pmol-1)	STDEV
														500	0.050317			0.25	4.15	5.8	4.99	1.24428	0.29
														499.5	0.051033			0.6	2.61	3.87	2.71	1.56592	0
														499	0.051717			1	2.53	2.58	2.51	2.54443	0.0534
														498.5	0.051596			1.5	1.92	1.24	1.62	2.88587	0
														498	0.051673			2.5	1.34	1.56	1.71	3.34844	0
														497.5	0.051521
														497	0.051517
														496.5	0.051542
														496	0.051436
														495.5	0.051468
														495	0.051532
														494.5	0.051567
														494	0.051636
														493.5	0.051744
														493	0.051797
														492.5	0.051809
														492	0.051842
														491.5	0.051955
														491	0.052007
														490.5	0.051999
														490	0.052058
														489.5	0.052169
														489	0.052205
														488.5	0.052161
														488	0.052148
														487.5	0.052244
														487	0.05229
														486.5	0.05232
														486	0.052368
														485.5	0.052465
														485	0.052569
														484.5	0.052614
														484	0.052622
														483.5	0.052667
														483	0.052745
														482.5	0.052782
														482	0.052846
														481.5	0.052862
														481	0.052942
														480.5	0.052958
														480	0.052941
														479.5	0.052977
														479	0.053038
														478.5	0.05313
														478	0.053289
														477.5	0.053438
														477	0.053656
														476.5	0.053907
														476	0.054124
														475.5	0.054382
														475	0.054666
														474.5	0.055022
														474	0.055411
														473.5	0.055794
														473	0.05629
														472.5	0.05681
														472	0.057373
														471.5	0.058007
														471	0.058639
														470.5	0.059327
														470	0.060023
														469.5	0.060774
														469	0.061618
														468.5	0.062462
														468	0.063363
														467.5	0.064412
														467	0.065514
														466.5	0.066698
														466	0.067956
														465.5	0.069286
														465	0.070709
														464.5	0.072245
														464	0.073843
														463.5	0.075535
														463	0.077339
														462.5	0.079237
														462	0.081231
														461.5	0.083328
														461	0.08551
														460.5	0.087854
														460	0.090213
														459.5	0.092608
														459	0.095091
														458.5	0.09755
														458	0.100039
														457.5	0.102569
														457	0.105074
														456.5	0.107585
														456	0.109969
														455.5	0.112338
														455	0.114619
														454.5	0.116781
														454	0.118758
														453.5	0.120528
														453	0.122124
														452.5	0.123481
														452	0.124573
														451.5	0.125391
														451	0.125909
														450.5	0.126142
														450	0.126039
														449.5	0.125664
														449	0.124966
														448.5	0.123995
														448	0.122759
														447.5	0.121286
														447	0.119672
														446.5	0.117893
														446	0.11594
														445.5	0.113844
														445	0.111513
														444.5	0.109062
														444	0.106539
														443.5	0.103905
														443	0.101132
														442.5	0.09823
														442	0.095353
														441.5	0.092571
														441	0.089735
														440.5	0.08686
														440	0.083992
														439.5	0.081217
														439	0.078534
														438.5	0.075833
														438	0.0732
														437.5	0.070594
														437	0.068105
														436.5	0.065696
														436	0.063283
														435.5	0.060976
														435	0.058747
														434.5	0.056562
														434	0.054449
														433.5	0.052442
														433	0.050482
														432.5	0.048654
														432	0.046802
														431.5	0.045079
														431	0.043433
														430.5	0.041791
														430	0.040202
														429.5	0.038678
														429	0.037265
														428.5	0.03589
														428	0.034536
														427.5	0.033301
														427	0.032174
														426.5	0.031103
														426	0.029991
														425.5	0.028925
														425	0.027903
														424.5	0.026873
														424	0.025748
														423.5	0.024647
														423	0.023539
														422.5	0.022473
														422	0.02138
														421.5	0.020299
														421	0.019199
														420.5	0.018068
														420	0.016878
														419.5	0.015732
														419	0.014521
														418.5	0.013353
														418	0.012213
														417.5	0.011177
														417	0.010231
														416.5	0.009278
														416	0.008355
														415.5	0.007483
														415	0.006656
														414.5	0.005927
														414	0.005157
														413.5	0.004519
														413	0.004029
														412.5	0.003542
														412	0.003067
														411.5	0.002625
														411	0.002334
														410.5	0.002117
														410	0.001839
														409.5	0.001709
														409	0.001687
														408.5	0.001724
														408	0.001793
														407.5	0.001879
														407	0.002059
														406.5	0.002235
														406	0.002489
														405.5	0.002881
														405	0.003156
														404.5	0.003637
														404	0.003748
														403.5	0.004216
														403	0.004317
														402.5	0.004445
														402	0.004596
														401.5	0.005191
														401	0.006873
														400.5	0.007062
														400	0.007288

## Sheet: Fig. S20
Supplementary Fig. 20 | Nonenzymatic conversion of 6 and 4.
a, 1 μM 6 was incubated in 50 mM Tris-HCl (pH 7.5) at 30°C for 12 days.
b, 10 μM 4 was incubated in 50 mM Tris-HCl (pH 7.5) at 30°C for 30 days.
UPLC-MS monitored the nonenzymatic reaction.
m/z 428.2 [M+H]+										m/z 412.2 [M+H]+
Time (min)	1 std	2 std	3 std	6 std	6, day 2	6, day 5	6, day 28	6, day 12		Time (min)	4 std	5 std	4, day 1	4, day 3	4, day 5	4, day 7	4, day 14	4, day 21	4, day 30
3.80118	737	1213.5	1518	2801	5578	7511	7076	3130		3.80107	1165	3418	0.00379894	0.00496223	0.0027924	0.00241516	-0.00202162	0.000143179	-0.00101177
3.80325	1388	1161	2439	2370	6702	7321	8556	3138		3.80313	1326	3978	0.00379986	0.0049591	0.00278791	0.00241554	-0.00202383	0.000146404	-0.00100872
3.80532	1485	1090	2564	3208	6806	6363	10432	3609		3.80518	1430	3522	0.00380024	0.00495877	0.00278692	0.00241267	-0.00202397	0.000149369	-0.00101187
3.80738	598	1508	1838	3166	6910	7754	12400	4761		3.80725	1408	3199	0.00379949	0.00495924	0.00278468	0.00241125	-0.00202028	0.000155864	-0.0010158
3.80945	970	1401	2486	3489	6314	11168	13024	4787		3.80932	1621	3812	0.00379914	0.00495896	0.00278071	0.00240953	-0.00201931	0.000154499	-0.00101655
3.81152	990	394.5	2367	1779	9780	10832	12484	4698		3.81138	1397	3923	0.00379632	0.00495962	0.00277887	0.00240751	-0.00201653	0.000155958	-0.00101838
3.81358	1010	1329.5	2247	2172	10648	10720	12580	3774		3.81345	1174	5844	0.00379434	0.00496259	0.00277925	0.00240701	-0.00201554	0.000156994	-0.00102104
3.81565	1135	1222.5	1974	2196	12216	10580	12704	6519		3.81552	1327	6841	0.00379321	0.00496393	0.00277956	0.00240859	-0.00201472	0.000153653	-0.00101941
3.8177	486	1801.5	2037	2437	10552	11776	12364	5607		3.81758	1480	6756	0.00379785	0.00496348	0.00277907	0.00241021	-0.00201742	0.000148194	-0.00101494
3.81977	812	647.5	2101	2678	7042	10856	12028	4696		3.81965	1404	6690	0.00380145	0.00496393	0.00278006	0.00240978	-0.00201563	0.000149439	-0.00101123
3.82183	383	907.5	2121	2497	11864	9932	10692	6847		3.82172	667	6625	0.00380839	0.00496473	0.00278161	0.0024095	-0.00201766	0.00014499	-0.0010058
3.8239	1613	638.5	2089	1952	9172	13200	11452	8173		3.82378	1702	7553	0.00381728	0.00496572	0.00278175	0.00240677	-0.00201603	0.00014033	-0.00100218
3.82597	1713	1338.5	2057	2481	12664	12496	13324	10556		3.82585	2032	4902	0.00382533	0.00496718	0.00278013	0.0024043	-0.0020141	0.000137716	-0.00100018
3.82803	497	1238.5	2173	2786	11164	11796	14388	9612		3.82792	1474	6663	0.00382917	0.00497101	0.00277911	0.00240141	-0.00201224	0.000134326	-0.00100051
3.8301	996	1255.5	1228	2550	9740	13536	13308	9748		3.82997	597	5521	0.00383079	0.00497478	0.00277982	0.00239993	-0.00201354	0.000130066	-0.00100418
3.83217	760	759	2266	2315	9408	12440	10144	9880		3.83203	1630	4882	0.00383082	0.00497744	0.00278067	0.00239901	-0.00201043	0.000129196	-0.001007
3.83423	1203	1219.5	1332	2131	10308	12896	12900	9420		3.8341	1644	3519	0.00382851	0.00497958	0.00277968	0.00240057	-0.00200954	0.000132042	-0.00100817
3.8363	1096	1282	2322	2502	9200	13352	9568	10604		3.83617	1300	2800	0.00382578	0.00498226	0.00277904	0.00240316	-0.00201096	0.000135077	-0.00100867
3.83837	1303	919	2201	2874	5826	14052	11992	11160		3.83823	1184	5014	0.0038232	0.00498301	0.00277921	0.00240363	-0.00200757	0.000136466	-0.00100817
3.84043	888	1243	1151	2660	7626	11096	10752	11712		3.8403	1139	2726	0.00382308	0.00498496	0.00277834	0.00240584	-0.0020008	0.000137951	-0.0010078
3.8425	1219	1183.5	2296	3064	6209	11916	9328	12988		3.84237	1108	2758	0.00382247	0.00498825	0.00277622	0.00240537	-0.0019963	0.000135645	-0.00100811
3.84457	833	1123.5	1835	3020	5584	8916	9444	14264		3.84443	963	2198	0.00382177	0.00498902	0.00277841	0.00240287	-0.00199117	0.000133505	-0.00100943
3.84663	1098	987	2291	2975	6140	8528	8928	15948		3.8465	1206	2019	0.00382068	0.00498756	0.00278314	0.00239878	-0.00198182	0.000129225	-0.00101258
3.84868	545	1018.5	2462	2658	5480	7272	8097	21608		3.84857	1480	2506	0.00382028	0.00498874	0.00278803	0.00239925	-0.00197577	0.000128355	-0.00101373
3.85075	1306	1050.5	2579	2490	4282	7817	8026	22796		3.85063	1514	2236	0.00382163	0.00498627	0.00279297	0.00239678	-0.00197295	0.000126684	-0.00101091
3.85282	1265	1060.5	1723	1911	4382	6313	6682	24212		3.8527	1579	2488	0.00382433	0.0049854	0.00279765	0.00239878	-0.00196751	0.00012979	-0.00100797
3.85488	956	1044.5	1731	3070	5046	6109	6212	27552		3.85477	719	2382	0.00383141	0.00498756	0.00280034	0.00239977	-0.0019618	0.000129625	-0.00100192
3.85695	892	1028.5	3216	2719	4568	6019	4819	34032		3.85683	1461	2219	0.00383863	0.00499072	0.00280149	0.00239892	-0.00195959	0.000132495	-0.000995468
3.85902	974	1086.5	2591	1282	4245	5128	6745	39520		3.85888	870	2476	0.00384908	0.00499001	0.0027993	0.00239311	-0.00195354	0.000133765	-0.000990408
3.86108	920	614	2535	2292	4309	5627	4982	42512		3.86095	1069	2520	0.00385418	0.00499281	0.00279588	0.00239008	-0.00194957	0.00013727	-0.000985232
3.86315	946	1133	2479	1007	5048	5702	6432	40544		3.86302	1269	2565	0.00386176	0.00499218	0.00279485	0.00238551	-0.00194759	0.000140495	-0.000979822
3.86522	563	666	2566	1307	4966	6726	6638	39440		3.86508	1131	1829	0.00386503	0.00499157	0.00279092	0.00238419	-0.00194656	0.000145295	-0.000977307
3.86728	1206	1161	2653	1986	3431	6339	4333	36640		3.86715	1704	2549	0.00386776	0.00499277	0.00278673	0.00238534	-0.00194515	0.000149505	-0.000971966
3.86935	1817	1100.5	5613	1862	5811	6234	5422	32848		3.86922	1348	2396	0.00386919	0.00499936	0.00278725	0.00238788	-0.00194825	0.000157151	-0.000966742
3.87142	2343	575.5	5855	1785	4494	4963	5421	33520		3.87128	992	1513	0.0038742	0.00500237	0.00278843	0.00238944	-0.00194682	0.000163431	-0.000963822
3.87348	2011	1148	5412	1580	3785	5522	5426	28728		3.87335	999	2168	0.00387568	0.00500753	0.00278791	0.00239163	-0.00194599	0.000169712	-0.000963703
3.87555	2380	917.5	3410	1222	4422	6349	5432	26968		3.87542	1005	1988	0.00387716	0.00501179	0.00278963	0.00239342	-0.00194616	0.000177497	-0.000959488
3.87762	983	1145.5	4966	831	5377	5402	5434	23880		3.87748	825	2128	0.00387777	0.00501647	0.0027949	0.00239507	-0.00194886	0.000183497	-0.000955274
3.87967	1341	1231	4849	1817	5035	4798	5437	23048		3.87955	737	1214	0.00387653	0.00502026	0.00279947	0.00239838	-0.00195072	0.000186862	-0.000951439
3.88173	1616	1289.5	5315	1182	4753	4463	6435	17968		3.8816	650	2541	0.0038721	0.00502409	0.00280288	0.00239925	-0.00195564	0.000187897	-0.000944899
3.8838	1608	861.5	4200	1796	5131	6175	6383	14284		3.88367	1120	2707	0.00386763	0.00502868	0.00280822	0.00239855	-0.00196006	0.000186722	-0.000938969
3.88587	1600	865.5	4723	1640	5510	5649	5966	11332		3.88573	1152	1821	0.0038618	0.00503412	0.0028166	0.00239678	-0.00196623	0.000183901	-0.000932594
3.88793	1584	1608	5246	1922	3583	5755	5260	14028		3.8878	1296	1831	0.00385669	0.00503744	0.00281949	0.00239269	-0.00196887	0.000180421	-0.000929958
3.89	1567	1295.5	3734	1711	5269	5861	5773	11204		3.88987	2018	2802	0.00385288	0.00504012	0.00281998	0.00238834	-0.00197075	0.000179126	-0.000928453
3.89207	2376	1267.5	4215	1399	4138	4940	6287	8220		3.89193	2192	1920	0.00385107	0.00504357	0.0028225	0.00238758	-0.00197432	0.000179056	-0.000927913
3.89413	2218	1239.5	3267	1089	3400	6292	6172	6770		3.894	1336	2758	0.00384846	0.0050474	0.00282222	0.00238633	-0.0019779	0.000181551	-0.000924808
3.8962	1988	1283	3050	1645	4315	6481	6104	8296		3.89607	1764	1852	0.00384895	0.00505015	0.00282098	0.0023892	-0.00197865	0.000187291	-0.000924103
3.89827	1757	1326.5	3452	3124	3755	6003	6035	6223		3.89813	1063	2448	0.00384879	0.00505269	0.00282387	0.00239344	-0.00197872	0.000194771	-0.000923562
3.90033	1721	2806.5	3297	2618	3195	5413	5812	6391		3.9002	1226	2009	0.00384792	0.0050546	0.00282858	0.00239713	-0.00197921	0.000199526	-0.000921868
3.9024	1534	2927.5	3142	2771	3942	5598	6194	7603		3.90227	1051	1430	0.00384526	0.00505486	0.00283434	0.0023981	-0.00197752	0.000207101	-0.000922338
3.90447	1460	2706	2281	3113	3392	5480	5039	6583		3.90433	2162	2224	0.0038458	0.00505084	0.00283975	0.00239786	-0.00197686	0.000210582	-0.000923513
3.90653	1386	1705	3860	2648	3824	5453	5798	5437		3.90638	2504	1896	0.00384514	0.00504439	0.00284486	0.00239438	-0.00197686	0.000211357	-0.000926383
3.9086	1061	2483	1780	3287	3482	5427	5156	4690		3.90845	758	1905	0.00384495	0.00503828	0.00285003	0.00239056	-0.00197803	0.000208957	-0.000926313
3.91065	1260	2424.5	2042	3634	4285	4271	5534	4814		3.91052	1152	1913	0.00384457	0.0050315	0.00285307	0.00238651	-0.00198128	0.000207827	-0.000930832
3.91272	736	2657.5	2443	3769	2665	3795	4834	4937		3.91258	2340	1927	0.00384358	0.00502588	0.00285448	0.00238515	-0.00198751	0.000202957	-0.000935397
3.91478	755	2100	1806	4191	2127	3228	4739	5191		3.91465	1153	1857	0.00384149	0.00502431	0.00285725	0.00238734	-0.00199053	0.000200487	-0.000942457
3.91685	749	2361.5	2966	4519	2707	3899	3249	3989		3.91672	1577	1787	0.00384003	0.00502621	0.00285973	0.00238875	-0.00199524	0.000197971	-0.000945187
3.91892	1109	2623	3254	2968	2702	3562	3954	5865		3.91878	694	1578	0.00383711	0.00503198	0.00285909	0.0023885	-0.0020003	0.000196796	-0.000950387
3.92098	1448	1867	2354	3288	2697	3332	3703	3373		3.92085	1286	1651	0.00383551	0.00503838	0.00285853	0.00239191	-0.00200136	0.000194656	-0.000950952
3.92305	1336	2107.5	2180	4180	3196	3518	3305	4626		3.92292	1328	2575	0.00383592	0.00504306	0.00285702	0.00239182	-0.00199883	0.00019327	-0.000947542
3.92512	1600	1633.5	1854	4380	3163	4304	4192	5402		3.92498	1743	2394	0.00383517	0.00504593	0.00285514	0.00238937	-0.00199946	0.000191414	-0.000944812
3.92718	1207	1525	1998	4289	2943	3484	2940	5122		3.92705	1588	2556	0.00383425	0.005048	0.00285152	0.00239163	-0.00199911	0.000189769	-0.000943142
3.92925	1207	1726	2142	3340	3354	2664	3282	2867		3.92912	1851	2268	0.00383385	0.00504607	0.00284987	0.00239462	-0.00199696	0.000190523	-0.000939212
3.93132	1078	1648.5	1676	3146	3373	3819	3121	5248		3.93118	1354	2365	0.00383216	0.00504491	0.00284623	0.00239582	-0.00199816	0.000190358	-0.000940057
3.93338	1075	1571	1981	4263	3392	2954	3731	3713		3.93325	645	2462	0.00382799	0.00504112	0.00284611	0.00240123	-0.00200145	0.000191134	-0.000944173
3.93545	751	1140.5	1783	2441	4213	4010	4341	4010		3.9353	1245	2249	0.00382635	0.005037	0.00284595	0.00240683	-0.00200096	0.000190919	-0.000945748
3.93752	922	1930	2138	1362	5190	3286	4200	3495		3.93737	1115	2036	0.00382214	0.00503305	0.00284559	0.00241128	-0.00199978	0.000188305	-0.000947818
3.93958	799	890	2133	2758	5794	2234	3531	4251		3.93943	984	1799	0.0038167	0.00503102	0.00284787	0.00241699	-0.00200075	0.000183431	-0.000953913
3.94165	724	1021	2378	2594	6517	4637	4174	3281		3.9415	699	1968	0.0038131	0.00502629	0.00285065	0.00242337	-0.00199945	0.000181007	-0.000958078
3.9437	799	1221.5	2623	2587	5921	4273	5680	2600		3.94357	1378	2138	0.00381037	0.00502486	0.00285074	0.00242808	-0.00199856	0.000176817	-0.000958243
3.94577	874	903	2542	2650	6111	3823	6147	4343		3.94563	1796	2132	0.00380795	0.00502566	0.00285031	0.00243412	-0.00199997	0.000175852	-0.000958197
3.94783	740	1483	2693	2670	7049	4990	7182	3911		3.9477	1449	2407	0.00380651	0.00502505	0.00284735	0.00244012	-0.00200302	0.000177477	-0.000958433
3.9499	605	1627	3462	2313	8154	4917	5847	2891		3.94977	1264	1385	0.00380679	0.00502324	0.00283951	0.00244596	-0.0020062	0.000181101	-0.000954103
3.95197	363	1177	3235	1743	10752	4844	7403	2926		3.95183	963	2458	0.00380436	0.00502277	0.00283088	0.00245069	-0.00200926	0.000182161	-0.000950198
3.95403	1366	1090	3704	2138	9864	6147	7481	2565		3.9539	1627	2266	0.00380208	0.0050227	0.0028221	0.00245549	-0.00201255	0.000184021	-0.000947822
3.9561	1608	927	2906	1913	9616	8468	7559	2234		3.95597	1714	2699	0.00379521	0.00502164	0.00281189	0.00245869	-0.00201227	0.000184491	-0.000947187
3.95817	1291	999	2107	1687	9280	7982	8808	2410		3.95803	1773	2632	0.00379081	0.00501684	0.00280453	0.00246111	-0.00201004	0.000187336	-0.000947117
3.96023	1625	1071	2651	2407	8360	9236	10056	3253		3.96008	1612	2812	0.00378584	0.00501067	0.00279806	0.00246257	-0.0020091	0.000189077	-0.000948107
3.9623	1570	838	2850	1511	9596	8504	9632	3265		3.96215	1245	2090	0.00378184	0.00500637	0.00279582	0.00246457	-0.00200693	0.000195852	-0.000951096
3.96437	1953	990.5	3896	2063	7700	7775	10252	3124		3.96422	1555	1993	0.00377944	0.00500253	0.0027942	0.00246523	-0.00200378	0.000200322	-0.000955261
3.96643	1888	891.5	4633	2552	7718	8668	9356	3387		3.96628	1470	3001	0.00378055	0.00499748	0.00279344	0.00246422	-0.00200528	0.000205452	-0.000955496
3.9685	1824	1069	4557	1477	6577	9544	9476	3650		3.96835	1384	1506	0.00378241	0.00500047	0.00279292	0.00246551	-0.00200571	0.000207547	-0.000955071
3.97057	2665	1066.5	4482	1777	6695	9792	10328	3932		3.97042	1511	2119	0.00378542	0.00500675	0.00279391	0.00246615	-0.0020059	0.000206277	-0.000958362
3.97262	4077	1189	4480	2782	7808	9004	10080	2865		3.97248	1638	3221	0.00379121	0.00501431	0.0027933	0.00246845	-0.0020071	0.000198326	-0.000957443
3.97468	5409	1311.5	3442	1716	5597	10500	9000	4582		3.97455	1244	2555	0.00379726	0.00501744	0.00279254	0.00247349	-0.00200835	0.000192326	-0.000954123
3.97675	4565	1271	7353	1834	6041	8169	7388	2718		3.97662	1892	2823	0.00380319	0.00502306	0.00279301	0.0024782	-0.00200743	0.000184561	-0.000955888
3.97882	4872	1346.5	6549	1305	6484	7846	7644	2215		3.97868	1699	2048	0.00380625	0.00502063	0.00279287	0.00248201	-0.00200913	0.000178326	-0.000957913
3.98088	4638	1731	4069	2068	5907	7878	9840	3636		3.98075	1295	1440	0.00380806	0.00501696	0.00279403	0.0024853	-0.00201119	0.000173856	-0.000958197
3.98295	5491	1617.5	4287	1183	6590	7512	10560	3394		3.98282	1415	1143	0.00380806	0.00500894	0.00279222	0.00248537	-0.00200986	0.000173996	-0.000963348
3.98502	6555	1852	2840	1322	5710	6661	10580	3429		3.98487	1493	1292	0.00380794	0.00500374	0.0027913	0.00248415	-0.00201317	0.000173996	-0.000969443
3.98708	6310	1453	3759	1936	5958	7058	7256	3382		3.98693	1570	2407	0.00380625	0.00499793	0.00279222	0.00248015	-0.00201538	0.000172351	-0.000973278
3.98915	6386	1053.5	4677	1352	4766	6229	6603	3335		3.989	1609	2175	0.00380662	0.00500096	0.00279441	0.00247514	-0.00201402	0.000169175	-0.000974573
3.99122	6420	1325.5	4774	1881	5562	6073	7493	2741		3.99107	794	2846	0.00380512	0.00500174	0.00279438	0.00246993	-0.00201355	0.000164751	-0.000974503
3.99328	5842	1425	4441	1905	5568	5917	6627	3169		3.99313	2039	1554	0.00380149	0.00500442	0.00279961	0.00246535	-0.00201505	0.000160751	-0.000972342
3.99535	6681	1948	3418	2045	4044	6058	6690	3597		3.9952	1342	1639	0.00379559	0.00500823	0.00280231	0.00246043	-0.00201371	0.00015868	-0.000968107
3.99742	5785	2316.5	4573	3684	3550	5408	5646	3746		3.99727	1079	2737	0.00378959	0.00501093	0.00279965	0.00245836	-0.00201435	0.000160066	-0.000964977
3.99948	4355	2278.5	3448	3663	4061	5586	5962	3895		3.99933	1015	2194	0.00378309	0.00500684	0.00279483	0.0024573	-0.00201696	0.000161592	-0.000965257
4.00155	2923	2241	4208	2059	4642	5764	4116	4120		4.0014	1167	976	0.00377674	0.0050046	0.00279123	0.00245297	-0.0020194	0.000169192	-0.000964998
4.0036	4098	2240	3273	3268	4541	5101	6314	4344		4.00347	1177	1390	0.00377422	0.00500357	0.00278466	0.00245274	-0.00202128	0.000174132	-0.000963443
4.00567	2841	1721	2023	1958	3011	4549	4303	3508		4.00553	1188	1439	0.00377427	0.0050018	0.00278034	0.00245521	-0.00202286	0.000175518	-0.000966148
4.00773	2811	3676.5	2246	2342	5380	4829	4031	4349		4.0076	1136	1692	0.00377655	0.00499961	0.00278029	0.0024513	-0.00202495	0.000175168	-0.000971018
4.0098	1896	3274.5	1881	2623	3724	3702	5712	5263		4.00967	1084	1945	0.00377845	0.00499961	0.00278081	0.00245093	-0.00202707	0.000176677	-0.000974123
4.01187	3183	2034.5	2662	2675	4932	5441	4377	8976		4.01172	1197	1924	0.00377998	0.00499832	0.00278046	0.00245114	-0.0020291	0.000175501	-0.000978618
4.01393	1120	2143.5	2806	4084	4043	4968	5580	8528		4.01378	1310	1756	0.00378034	0.00499434	0.00277841	0.00244712	-0.00203124	0.000172961	-0.000987513
4.016	2751	1420	2686	3901	3973	4041	3681	8524		4.01585	1411	2274	0.00377822	0.0049934	0.002777	0.00244062	-0.00203376	0.000169175	-0.000991773
4.01807	766	1879.5	2565	4299	2778	5230	4594	9664		4.01792	1512	1340	0.003775	0.00499543	0.00277378	0.00243712	-0.00203228	0.000166021	-0.000993422
4.02013	675	2338.5	2622	3774	4102	3782	3702	11476		4.01998	1539	2341	0.00377288	0.0049983	0.00276726	0.00243145	-0.00203094	0.000160371	-0.000996012
4.0222	1669	2387	2671	3501	4449	4133	5399	11280		4.02205	1595	2245	0.00377171	0.00500277	0.00276194	0.00242759	-0.00202823	0.000152582	-0.000996837
4.02427	1049	2220.5	2834	4844	2453	4082	5641	11700		4.02412	1648	1925	0.00377006	0.00500825	0.00275911	0.00242239	-0.0020252	0.000150322	-0.000993496
4.02633	1455	1709	2996	6007	4671	4774	5471	12120		4.02618	1700	2032	0.0037695	0.00500836	0.00275469	0.00241872	-0.00202226	0.000152297	-0.000990061
4.0284	1076	2286.5	2295	6227	5693	2795	3785	13324		4.02825	1019	2396	0.0037659	0.00500373	0.00275135	0.0024166	-0.00202437	0.000153827	-0.000990296
4.03047	851	1724	3733	5192	4214	4354	4396	13068		4.03032	1867	2493	0.0037646	0.00499933	0.00275036	0.00241382	-0.00202769	0.000154392	-0.000991307
4.03253	1259	2104	3289	4735	6159	4514	4142	13168		4.03238	1341	1497	0.00376331	0.00499488	0.00274975	0.00240951	-0.00203206	0.000157287	-0.000991117
4.03458	1318	1636.5	3617	5133	4172	4958	4106	13368		4.03445	816	1853	0.00376354	0.00498978	0.00274728	0.00240885	-0.00203587	0.000155497	-0.000992457
4.03665	1728	1011.5	2796	5235	5210	3947	4458	12196		4.0365	873	2866	0.00376401	0.0049906	0.00274688	0.00240643	-0.00204199	0.000151262	-0.000998668
4.03872	1617	1123	2642	5269	6537	4762	4305	9440		4.03857	1194	1101	0.00377011	0.00499326	0.00274693	0.0024053	-0.00204409	0.000146767	-0.00100238
4.04078	1507	940.5	3119	5967	5230	4549	3924	10688		4.04063	1058	2261	0.00377618	0.00499597	0.0027437	0.00240452	-0.0020443	0.000141968	-0.00100466
4.04285	1001	1331	1734	6537	5450	5204	5213	10032		4.0427	834	1169	0.00377905	0.00499771	0.00274196	0.00240255	-0.00204369	0.000135002	-0.00101097
4.04492	1771	1403	3122	3213	6725	5779	5458	8740		4.04477	971	1528	0.00377905	0.00499994	0.00274394	0.00239977	-0.00204442	0.000131473	-0.00101438
4.04698	1992	1343	2313	3632	6301	5618	4583	9908		4.04683	1143	1815	0.00377964	0.00499691	0.00274361	0.00239907	-0.00204501	0.000126178	-0.00101741
4.04905	1580	1282.5	2470	6008	5877	5456	4949	7333		4.0489	1316	1446	0.00377521	0.00499274	0.00274394	0.002393	-0.00204348	0.000122413	-0.00101859
4.05112	1102	1311	2402	4637	6935	7308	3478	6238		4.05097	1324	1077	0.00376865	0.00498733	0.00274598	0.00238996	-0.00204336	0.000120318	-0.00102161
4.05318	767	1335.5	2334	3197	6416	6835	5112	6751		4.05303	1414	1315	0.00376625	0.00498232	0.00274704	0.00239113	-0.002045	0.000120648	-0.00102043
4.05525	1405	1417	1888	3141	5067	6362	4073	4248		4.0551	1505	1553	0.00376533	0.00497828	0.00274424	0.0023896	-0.00204395	0.000119943	-0.00101902
4.05732	1326	1498	1931	4393	7389	8836	5601	4236		4.05717	1445	2168	0.00376584	0.00497854	0.00274334	0.00238575	-0.00204107	0.000120767	-0.00101549
4.05938	1267	1147.5	2106	3951	8256	8174	5798	4998		4.05923	1386	1840	0.00377071	0.00498016	0.00274264	0.00238551	-0.00204006	0.000121497	-0.00101361
4.06145	1208	1866.5	2280	3580	8436	8039	5996	4076		4.0613	1357	1512	0.00377782	0.00498226	0.00274125	0.00238137	-0.0020378	0.000122768	-0.00101078
4.06352	2287	1644.5	916	3798	9396	7790	7456	3815		4.06335	1341	1489	0.00378349	0.00498332	0.0027401	0.0023781	-0.00203688	0.000123543	-0.00100862
4.06557	2271	1808.5	1935	4587	9236	8078	7709	4689		4.06542	1335	1628	0.00378876	0.00498141	0.00274248	0.00237841	-0.00203711	0.000121683	-0.00100878
4.06763	1618	1398	2245	4368	8051	8364	6968	3164		4.06748	1328	1767	0.00379356	0.00497812	0.0027411	0.00237874	-0.00203867	0.000123963	-0.00101248
4.0697	2405	1321	1910	3254	8636	9048	6770	3061		4.06955	1260	2970	0.00379356	0.00497313	0.00273863	0.00238054	-0.00204065	0.000124434	-0.0010146
4.07177	3322	1559.5	2442	3646	9220	10080	10396	3733		4.07162	1193	2442	0.00379229	0.00497115	0.00273853	0.00238306	-0.00204223	0.000123304	-0.001017
4.07383	3031	867	2974	2442	9312	9800	10448	4291		4.07368	1087	1913	0.00379048	0.0049687	0.00273712	0.00238064	-0.00204326	0.000122529	-0.0010209
4.0759	2930	1561	3276	3426	10096	10836	10116	4226		4.07575	982	3083	0.00378907	0.00497171	0.00273276	0.00237511	-0.00204171	0.000124108	-0.00102403
4.07797	2395	1156.5	1997	3738	10404	10344	7644	3292		4.07782	929	2696	0.00378789	0.00497599	0.0027313	0.00237271	-0.00203896	0.000119522	-0.00102333
4.08003	3400	1235	2176	3085	10468	10568	12616	3878		4.07988	877	2996	0.00379116	0.00498093	0.00273243	0.002368	-0.00203595	0.000117007	-0.00102187
4.0821	3621	1201	1912	2039	10676	10796	13896	4345		4.08195	1156	3289	0.00379834	0.0049826	0.00273079	0.00236403	-0.00203353	0.000115951	-0.00101919
4.08417	1790	1167	1749	3053	10880	12572	11872	3378		4.08402	1260	3582	0.00380657	0.00498756	0.002729	0.00236311	-0.00202931	0.000114705	-0.0010155
4.08623	2030	944	1586	1966	9064	12140	10844	3903		4.08608	1364	4191	0.00381685	0.0049894	0.00272872	0.0023617	-0.0020267	0.00011367	-0.00100971
4.0883	2017	965.5	2187	3116	9064	10976	12152	4073		4.08813	1240	4301	0.00382676	0.00498622	0.00272769	0.0023598	-0.0020274	0.000117295	-0.00100583
4.09037	1666	1053	2215	2290	9068	11756	9636	4242		4.0902	1129	5686	0.00383554	0.00498152	0.00272529	0.0023589	-0.00203043	0.00012092	-0.0010047
4.09243	1315	1140	2244	2245	8972	11988	10184	4039		4.09227	1113	5701	0.00384053	0.00497844	0.002723	0.00235787	-0.00203271	0.000122944	-0.00100294
4.0945	1163	458	1732	2285	8880	11176	10888	4297		4.09433	1097	7411	0.00384349	0.0049731	0.00272152	0.00235721	-0.00203662	0.000125769	-0.00100183
4.09655	1483	967.5	2569	2292	8660	12720	9700	4555		4.0964	1374	7041	0.00384528	0.00497018	0.00272194	0.00236047	-0.00203965	0.000127769	-0.00100303
4.09862	522	1122.5	2021	2206	8440	8680	9172	4399		4.09847	1388	5891	0.00384676	0.0049715	0.00272222	0.00236328	-0.0020398	0.000129909	-0.00100486
4.10068	1087	955	1473	1462	9000	11116	10164	4243		4.10053	761	8018	0.00384578	0.00497774	0.00272259	0.00236601	-0.00203592	0.00012753	-0.00100325
4.10275	789	1221	2172	2700	8684	9800	9152	5093		4.1026	1367	8908	0.00384776	0.00498251	0.00272613	0.00236815	-0.00203411	0.00012661	-0.00100153
4.10482	784	1487	3285	1926	7254	7163	9516	5943		4.10467	1028	8260	0.00385129	0.00499023	0.00272878	0.00237015	-0.0020303	0.000123221	-0.000999794
4.10688	779	1638	3078	3206	8340	9572	7412	6977		4.10673	1350	8484	0.00385385	0.00499865	0.0027289	0.00236991	-0.0020275	0.000122091	-0.000997138
4.10895	1094	998.5	2182	2277	5792	9216	8468	5813		4.1088	798	8276	0.00385748	0.00500349	0.00272886	0.00236942	-0.00202404	0.000121361	-0.000993682
4.11102	1117	1088	2407	2139	6436	7445	8712	6265		4.11087	809	7611	0.00386239	0.0050085	0.00273168	0.00236735	-0.00202199	0.000123716	-0.000991921
4.11308	1139	956	1292	1435	8624	6943	8119	6945		4.11293	821	6384	0.00386707	0.00501434	0.00273248	0.00236469	-0.00201832	0.000127881	-0.00099284
4.11515	781	874.5	2023	1169	5935	7017	7818	7758		4.11498	1682	6180	0.00386924	0.0050185	0.00273535	0.0023605	-0.00201668	0.000133386	-0.000991265
4.11722	1241	793	2136	2134	5415	5743	8069	7624		4.11705	1768	5747	0.00387204	0.00501886	0.00273895	0.00235565	-0.002014	0.000136656	-0.000988465
4.11928	866	1093.5	2003	2037	5885	5979	7929	5856		4.11912	1267	5975	0.00387154	0.00501982	0.00274276	0.00235096	-0.00201404	0.000139596	-0.000985311
4.12135	1187	1107.5	2281	2654	6758	6215	5363	6203		4.12118	2210	4427	0.00387324	0.00501935	0.00274133	0.0023487	-0.00201317	0.000140771	-0.000984416
4.12342	748	1122	1347	2307	4017	6580	6584	6634		4.12325	860	4713	0.0038734	0.00501832	0.00274088	0.00235014	-0.00201376	0.000140371	-0.000981496
4.12548	1595	866	1858	1415	5220	6946	7019	6265		4.12532	1240	4540	0.0038758	0.00501714	0.0027406	0.00234901	-0.00201426	0.000137406	-0.000980271
4.12753	1694	1284.5	1873	1166	5933	6936	7077	5809		4.12738	1096	4384	0.00387924	0.00501891	0.00273872	0.00235016	-0.00201386	0.000139617	-0.000980531
4.1296	862	1010.5	1888	1341	4911	5364	5652	6549		4.12945	1105	3686	0.00388524	0.0050239	0.00273948	0.00235172	-0.00200997	0.000140532	-0.000980036
4.13167	884	736.5	2257	1412	4469	5093	4797	4529		4.13152	1201	3477	0.00388834	0.00502988	0.00274421	0.00235092	-0.00200945	0.000144343	-0.000975542
4.13373	834	1086	2229	1238	4388	4417	5273	6012		4.13358	1233	3165	0.00388994	0.00503687	0.00275042	0.00234718	-0.00200931	0.000147683	-0.000970272
4.1358	1375	1642.5	2200	1064	3435	4344	4814	5690		4.13565	1265	3218	0.00389241	0.00504308	0.00275524	0.00234777	-0.0020095	0.000155564	-0.000962152
4.13787	1834	1539	1732	1705	5181	4702	4356	5142		4.13772	1308	3272	0.00389274	0.00505221	0.00276015	0.00235031	-0.00201194	0.000158648	-0.000952713
4.13993	1607	1091	2782	1539	3137	5061	4793	3816		4.13977	1352	3673	0.00389032	0.00505588	0.00276279	0.00235113	-0.00201538	0.000158862	-0.000947158
4.142	792	1203.5	2745	1733	4259	5046	4804	4679		4.14183	1521	2672	0.00388829	0.00506096	0.00276342	0.00235445	-0.00201578	0.000157947	-0.000943769
4.14407	1497	646	2708	1800	3282	4445	4653	4980		4.1439	1690	3665	0.00388756	0.00506574	0.00276592	0.00235568	-0.00201437	0.000158301	-0.000942779
4.14613	398	1011.5	4276	2031	4455	5336	4503	4322		4.14597	1714	2747	0.00388483	0.00507176	0.00277051	0.00235593	-0.00201164	0.000153151	-0.000949723
4.1482	1367	1068	5840	1903	2689	4355	3431	4125		4.14803	1589	2101	0.00388161	0.00507303	0.00277484	0.0023514	-0.00200691	0.000150586	-0.000958762
4.15027	408	1001.5	5186	1708	3809	4677	5045	4451		4.1501	1761	2792	0.00388173	0.0050783	0.00277987	0.00234641	-0.00200208	0.000150916	-0.000963752
4.15233	596	1140.5	10284	1585	4444	3989	3883	4607		4.15217	1934	3885	0.00388149	0.00508093	0.0027866	0.00234219	-0.00199935	0.000154916	-0.000967307
4.1544	783	673.5	12568	1462	3537	4464	4191	4640		4.15423	2014	3733	0.00388389	0.00508336	0.0027911	0.00234327	-0.00199777	0.000158986	-0.000969212
4.15647	1043	929	18268	2024	2738	4305	3825	4334		4.1563	2095	2507	0.00388507	0.00508225	0.00279096	0.00234205	-0.002001	0.000164516	-0.000965327
4.15852	1204	936.5	25024	1997	3846	3317	4991	5417		4.15837	1893	2975	0.0038881	0.0050823	0.00279185	0.00234073	-0.00200479	0.000170516	-0.000961348
4.16058	1105	944	32524	1969	3401	3727	5205	6689		4.16043	2334	3283	0.00389102	0.00507884	0.00279242	0.00234346	-0.00200877	0.000174491	-0.000955888
4.16265	1323	1128.5	52640	2086	2921	3815	3133	6503		4.1625	2482	3382	0.00389156	0.00507667	0.00279185	0.00234506	-0.00201289	0.000178256	-0.000950029
4.16472	884	1114.5	76288	2444	3647	3502	3902	7469		4.16457	1554	3481	0.00388713	0.00507272	0.00278879	0.00234508	-0.00201656	0.000179691	-0.000946053
4.16678	1267	1100	115360	2262	3393	3440	3712	7360		4.16663	1727	3440	0.00388596	0.00507149	0.00279081	0.00234659	-0.00201651	0.000184161	-0.000945913
4.16885	927	866	142592	2079	3160	2988	3796	7256		4.16868	2685	1965	0.00388302	0.00507095	0.00279253	0.00235445	-0.00201826	0.000186161	-0.000942503
4.17092	979	1391	206016	2466	3371	3146	3649	7152		4.17075	1844	2308	0.00387857	0.00507201	0.00279471	0.00235774	-0.0020226	0.000189291	-0.000945633
4.17298	521	1372.5	293248	2490	2258	3303	3690	7305		4.17282	2026	3218	0.00387709	0.00507408	0.0028009	0.00236038	-0.00202312	0.000190231	-0.000948127
4.17505	633	1354	398656	2406	2824	3023	3379	5459		4.17488	1258	3442	0.00387752	0.0050778	0.00280888	0.00236339	-0.00202401	0.000189831	-0.000949068
4.17712	745	2138	521280	1851	2317	3135	3435	7907		4.17695	1494	4032	0.00387519	0.00507889	0.00281749	0.002368	-0.00202803	0.000185151	-0.000947868
4.17918	877	2920	653312	1637	2805	3147	4048	7705		4.17902	1253	4084	0.00387359	0.00507981	0.00282346	0.00237018	-0.0020289	0.000182351	-0.000950103
4.18125	1009	2593	815104	2237	2947	3028	2223	6737		4.18108	1084	3663	0.00387076	0.00507993	0.00282556	0.00237423	-0.0020274	0.000179056	-0.000949187
4.18332	938	5142	941824	2702	3089	2910	3864	6851		4.18315	915	3446	0.003867	0.00508144	0.00282438	0.00238089	-0.00202909	0.000174326	-0.000946857
4.18538	867	6284	1006848	2444	1508	3012	4361	5790		4.18522	1103	3965	0.00386283	0.00508289	0.00282344	0.00238371	-0.00203241	0.000173031	-0.000944977
4.18743	1568	9134	1248256	2480	3133	3115	3480	5654		4.18728	1354	3570	0.00385909	0.00508249	0.0028194	0.0023852	-0.00203096	0.000170842	-0.000943331
4.1895	1450	12512	1231360	2420	3876	2816	2610	4377		4.18935	1626	3870	0.00385542	0.00508753	0.00281725	0.00238685	-0.00203171	0.000168606	-0.000943026
4.19157	948	16262	1239296	2361	2961	2925	3396	4084		4.1914	1540	4103	0.00385305	0.00509021	0.00281848	0.00238753	-0.00203124	0.000165431	-0.000941661
4.19363	884	26320	1236480	2354	3368	3033	3020	3308		4.19347	1454	7180	0.00385352	0.00508948	0.00282107	0.00238636	-0.00202941	0.000164091	-0.000942816
4.1957	1098	38144	1218816	1861	3836	3390	2644	3985		4.19553	1578	8676	0.00385448	0.00508884	0.00282062	0.00238984	-0.00202538	0.000164256	-0.000943521
4.19777	730	57680	1186816	2137	3756	3255	3770	4374		4.1976	1386	10888	0.00385378	0.00509236	0.00282194	0.0023917	-0.00202486	0.000164256	-0.000943026
4.19983	1239	71296	1103872	2083	3575	3120	3496	4066		4.19967	1413	14524	0.00385317	0.00508822	0.00282357	0.00239339	-0.0020258	0.000162986	-0.000938342
4.2019	1010	103008	992768	2110	3715	3089	3723	2461		4.20173	1440	14680	0.00385258	0.00508563	0.00282543	0.00239653	-0.00202644	0.000166961	-0.000940927
4.20397	1401	146624	857344	1863	3574	2589	3927	3290		4.2038	2006	18704	0.00384894	0.00508175	0.0028279	0.00239942	-0.00202823	0.000170066	-0.000942548
4.20603	760	199328	792064	1616	2852	3251	3465	3111		4.20587	1868	21328	0.00384529	0.00507587	0.00282853	0.0024005	-0.00203395	0.000168326	-0.000946264
4.2081	1412	260640	631552	1722	2777	2761	5005	2445		4.20793	1302	25940	0.00384376	0.00506825	0.0028294	0.00240487	-0.00203969	0.000167551	-0.000951534
4.21017	773	326656	561664	2758	4472	2937	4995	2979		4.21	1498	30908	0.00384261	0.00506359	0.0028274	0.00240885	-0.00204479	0.000169716	-0.000963018
4.21223	1095	407552	474880	2326	4379	3113	3891	2593		4.21207	1756	34848	0.00384303	0.00505945	0.00282361	0.00241097	-0.0020514	0.000166375	-0.000966668
4.2143	785	470912	411968	1894	5202	2945	3961	3007		4.21413	1310	40640	0.0038418	0.00505712	0.00281714	0.00241461	-0.00205902	0.000164775	-0.000969987
4.21637	965	503424	340352	2255	4395	3084	3632	2376		4.2162	448	35600	0.00383964	0.00505731	0.00281549	0.00241708	-0.00206048	0.00016541	-0.000973801
4.21843	882	624128	280896	2546	5152	3696	5303	2459		4.21825	328	37216	0.00383597	0.00505876	0.00281565	0.00241586	-0.00205768	0.00016828	-0.000979096
4.22048	1008	615680	239872	3461	4423	4308	5493	2821		4.22032	743	39552	0.0038327	0.00506069	0.00281504	0.00241654	-0.00205441	0.000166821	-0.000974437
4.22255	931	619648	198272	4430	4827	4398	5430	2677		4.22238	1158	35952	0.00382743	0.00506128	0.00281471	0.00241844	-0.00204923	0.000168186	-0.000970107
4.22462	854	618240	187968	5815	4470	4488	5035	1461		4.22445	1562	34368	0.00382526	0.00506245	0.00281356	0.00241875	-0.00204229	0.000168516	-0.000967542
4.22668	566	609408	148416	6276	6476	5274	4831	3316		4.22652	1138	30512	0.00382467	0.00506245	0.00281196	0.00242065	-0.00203881	0.000166845	-0.000961942
4.22875	963	593408	141376	4811	6916	5217	5994	2856		4.22858	715	29716	0.00382721	0.00505951	0.00280612	0.00242515	-0.00204211	0.000164281	-0.000956201
4.23082	955	551936	119120	5743	4409	5107	6928	1832		4.23065	968	28040	0.00382752	0.00505273	0.00280196	0.0024244	-0.00204444	0.000164281	-0.000955261
4.23288	983	496384	103664	7940	4977	4997	6656	2225		4.23272	1222	23020	0.00382679	0.00504676	0.00279963	0.00242256	-0.00204498	0.000163691	-0.000957051
4.23495	213	428672	99776	9196	3563	5719	5626	3318		4.23478	1283	19772	0.00382695	0.00504128	0.00280078	0.00242421	-0.00204554	0.000165336	-0.000956935
4.23702	972	396032	91088	10144	3455	5568	6133	2671		4.23685	1559	16388	0.00382672	0.0050366	0.00279683	0.00242603	-0.00204364	0.000170817	-0.00095743
4.23908	756	315776	87696	11576	4076	5838	4842	2795		4.23892	1513	15968	0.00382397	0.00503399	0.00279608	0.00242391	-0.00203806	0.000177147	-0.00095557
4.24115	1055	280832	74704	12208	4090	3856	4421	3117		4.24098	1343	13492	0.00382298	0.00503321	0.00279603	0.00242509	-0.00203289	0.000184371	-0.000953546
4.24322	891	237440	76816	11812	4103	5754	6834	1851		4.24303	1375	8280	0.0038216	0.00503371	0.00279236	0.00242996	-0.00203014	0.000191196	-0.000949756
4.24528	943	205984	71040	15168	4413	5330	6017	2242		4.2451	1406	10476	0.00382033	0.00503081	0.00278789	0.00243018	-0.00202856	0.000194326	-0.000947637
4.24735	994	170176	60016	14440	4722	4391	6553	2419		4.24717	1493	8576	0.00381739	0.00502846	0.00278737	0.00242653	-0.00202979	0.000192821	-0.000944507
4.24942	555	140448	54528	12848	5217	5478	4381	2191		4.24923	1579	7275	0.00381383	0.00502476	0.00278575	0.00242733	-0.00203155	0.000190726	-0.000943966
4.25147	495	119936	56112	14520	5148	5075	7134	1964		4.2513	932	8716	0.00381256	0.00502225	0.00278081	0.00242677	-0.00203531	0.000182936	-0.000943661
4.25353	435	99136	52656	11988	4720	3683	5705	2530		4.25337	2315	7113	0.00380999	0.00501973	0.00277935	0.00242105	-0.00203899	0.000175807	-0.000942416
4.2556	244	93984	47040	13160	6040	4608	4796	2974		4.25543	1957	5061	0.00380768	0.00502134	0.00277811	0.00241777	-0.00204346	0.000169382	-0.00093983
4.25767	808	74208	42624	13388	7269	2763	6337	2332		4.2575	928	6635	0.00380652	0.00502094	0.00277806	0.00241909	-0.00204705	0.000164747	-0.00093889
4.25973	975	70688	40832	12208	7022	5085	4832	1691		4.25957	1392	7203	0.00380714	0.00502259	0.00277985	0.00241958	-0.00205406	0.000164112	-0.00093802
4.2618	1560	59560	44016	12816	7755	5762	5951	3148		4.26163	1690	7847	0.00380297	0.00502409	0.00278362	0.00241993	-0.00205806	0.000166206	-0.000938185
4.26387	1325	51832	35936	13428	9712	6018	4861	2915		4.2637	1327	8416	0.00380114	0.00502504	0.00278366	0.00242061	-0.00206117	0.000167971	-0.000939195
4.26593	1090	49888	33664	9772	12404	6690	5798	2847		4.26577	1582	9636	0.00379909	0.00502765	0.00278345	0.00242111	-0.00206395	0.000170701	-0.000940511
4.268	971	45544	34272	12968	13044	7363	8304	2778		4.26783	1488	10856	0.00379653	0.00502913	0.00278093	0.00241758	-0.00206595	0.000174491	-0.000938226
4.27007	627	43848	35056	19208	14756	9640	8624	2780		4.26988	1609	18964	0.00379288	0.00503103	0.00277615	0.00241431	-0.00206479	0.000174656	-0.000934791
4.27213	675	37352	30804	21500	17704	12868	8940	2783		4.27195	1095	22184	0.0037934	0.0050355	0.00277386	0.00240939	-0.00206446	0.000174516	-0.000930577
4.2742	723	38408	34336	27016	21512	17732	13404	2736		4.27402	1701	27396	0.00379166	0.00503795	0.00277194	0.00240452	-0.00206366	0.000175716	-0.000926952
4.27627	804	35520	32416	32404	19544	17592	13632	2600		4.27608	1640	34832	0.00379046	0.00503712	0.00277283	0.00240262	-0.00206373	0.000177151	-0.000924787
4.27833	885	30008	35424	44784	23756	21632	17560	4103		4.27815	1485	44992	0.00378942	0.00503823	0.00277412	0.00240001	-0.00206366	0.000173101	-0.000929422
4.2804	1029	27264	32524	61184	26388	26584	17532	3840		4.28022	1330	55904	0.00378878	0.00503667	0.00277813	0.00239693	-0.00206371	0.000172677	-0.000934927
4.28245	574	28056	34048	85056	31412	29856	21540	3655		4.28228	1423	61984	0.00378728	0.00503284	0.00277603	0.00239528	-0.00206726	0.000175852	-0.000940882
4.28452	2002	26328	37936	109808	28456	28724	26440	2144		4.28435	2394	73920	0.00378694	0.00502973	0.00277857	0.00239613	-0.00207273	0.000175827	-0.000944671
4.28658	1765	23520	37872	131840	29144	33888	31228	4280		4.28642	1935	86304	0.00378638	0.00502943	0.00277662	0.00239114	-0.00207588	0.000175967	-0.000947801
4.28865	1010	21312	36688	166784	27932	35424	31020	4045		4.28848	1476	89008	0.00378958	0.00502806	0.00277302	0.0023842	-0.00207632	0.000178722	-0.000948107
4.29072	2269	20416	35488	182208	28444	37440	37360	3281		4.29055	1485	104512	0.0037925	0.00502703	0.00276711	0.00237921	-0.00207032	0.000178487	-0.000947777
4.29278	2059	22008	35248	195840	28464	37312	36192	4512		4.29262	1411	100192	0.00379422	0.00502907	0.00276476	0.00237347	-0.00206048	0.000174182	-0.000945162
4.29485	1648	17968	33776	220544	28480	37168	34240	2610		4.29467	1613	108160	0.00379518	0.00502874	0.00275961	0.00236307	-0.00204857	0.000170301	-0.000946173
4.29692	1458	16832	27292	243840	29892	36896	38816	3614		4.29673	1407	91600	0.00379591	0.00502648	0.00275728	0.00236017	-0.00203737	0.000168726	-0.000944408
4.29898	1688	17136	28520	250752	23024	34304	33920	2338		4.2988	1200	98400	0.0037929	0.00502542	0.00275924	0.00236115	-0.00203513	0.000166396	-0.000941938
4.30105	1632	17528	27004	263040	27004	34000	37152	2544		4.30087	1768	95984	0.00379093	0.00502493	0.0027599	0.00236157	-0.00204382	0.000167196	-0.000939138
4.30312	1575	15402	24364	254144	24108	31756	36416	2609		4.30293	1452	85456	0.00379142	0.00502062	0.00276072	0.00236221	-0.0020514	0.000168231	-0.000939022
4.30518	582	17168	23508	253312	21100	30256	28392	3154		4.305	1680	84592	0.00379206	0.00501982	0.00275828	0.00236618	-0.00205964	0.000171501	-0.000938057
4.30725	1091	16208	19188	243200	18648	25500	27680	3187		4.30707	1908	75360	0.00379679	0.00501935	0.00275785	0.00236948	-0.00207016	0.000170701	-0.000941162
4.30932	1040	17712	17988	231616	20900	29468	24600	4265		4.30913	1328	74448	0.00380055	0.00501533	0.00275733	0.00237025	-0.00207355	0.000168726	-0.000947397
4.31138	1260	16262	19168	214848	21340	21896	25828	6423		4.3112	1442	54608	0.00379996	0.00501418	0.00276032	0.00237164	-0.0020702	0.00016308	-0.000952127
4.31343	1277	17024	17028	203328	19004	25480	20440	6063		4.31327	1143	56192	0.003799	0.0050135	0.00276276	0.00237447	-0.0020704	0.00015901	-0.000957162
4.3155	1797	18968	16084	193472	16896	20184	19772	6164		4.31533	1493	50976	0.00379446	0.00501052	0.00277029	0.00237482	-0.00207406	0.000152021	-0.000960057
4.31757	1665	18936	15816	181632	21696	17600	16808	7890		4.3174	1544	46224	0.00378486	0.00500854	0.00277452	0.00237454	-0.00207513	0.000150041	-0.000960412
4.31963	964	18344	12824	175104	20544	17252	10440	14300		4.31947	1353	46016	0.00377683	0.00501285	0.00277431	0.00237812	-0.00207809	0.000150062	-0.000961612
4.3217	1420	17744	10752	150016	26092	18232	14768	14496		4.32152	1227	41488	0.0037734	0.00501315	0.00277206	0.00238015	-0.00208096	0.000157873	-0.000962742
4.32377	1772	17624	11044	139712	29676	18452	14028	21324		4.32358	1422	35648	0.00377003	0.00501419	0.00276547	0.00238361	-0.00208503	0.000165308	-0.000962317
4.32583	833	16888	11272	142720	37360	17488	14792	27228		4.32565	1947	33600	0.00376834	0.00501877	0.00275595	0.00238951	-0.00208496	0.000172932	-0.000967327
4.3279	1788	13646	11164	134272	43488	16528	17212	40448		4.32772	1976	30816	0.00376815	0.00502129	0.00274781	0.00239361	-0.00208809	0.000178466	-0.000970643
4.32997	943	14260	10348	133248	57680	21060	18372	50448		4.32978	1566	22872	0.00377008	0.00502129	0.00274383	0.00239358	-0.00209162	0.000180235	-0.000975183
4.33203	1858	13502	8300	119472	71808	28052	22980	65696		4.33185	1605	21864	0.00377024	0.0050231	0.00273788	0.00239574	-0.00209882	0.00016953	-0.000976688
4.3341	1136	12182	8102	116928	82592	33568	27916	81184		4.33392	1998	23176	0.00377041	0.005023	0.00273559	0.00239445	-0.00210237	0.00015793	-0.000980358
4.33617	1021	11754	8081	113200	96032	40192	37904	100688		4.33598	1977	23808	0.00377163	0.0050179	0.00273458	0.00239069	-0.00210846	0.00014567	-0.000978969
4.33823	777	9594	6967	111536	100144	46112	41216	120576		4.33805	1814	17524	0.00377669	0.00501559	0.00273276	0.00238699	-0.00210585	0.000137996	-0.000978144
4.3403	893	8994	8204	113792	109808	58160	44480	141376		4.34012	2086	19724	0.00377549	0.00501369	0.00272516	0.00238419	-0.00210676	0.000134182	-0.000973084
4.34237	879	9584	7588	108544	106032	64672	48992	151168		4.34218	1925	22048	0.00377749	0.00501089	0.00272497	0.00238196	-0.00210582	0.000136087	-0.000971319
4.34442	865	8514	6959	93968	108144	68304	57808	163328		4.34425	1764	23152	0.00377801	0.00501129	0.00272417	0.00238163	-0.00210481	0.000139782	-0.000967299
4.34648	951	8042	6373	98000	110256	76688	60224	169472		4.34632	1330	23388	0.00377798	0.00501465	0.00272193	0.00238299	-0.00210483	0.000144607	-0.000965748
4.34855	1037	7908	8716	95632	112144	80544	65696	175680		4.34837	1285	27416	0.003777	0.00501409	0.00272288	0.00238323	-0.00210949	0.000144256	-0.000966717
4.35062	1376	6412	7925	86752	109856	79520	69968	175104		4.35043	2277	30036	0.00377914	0.00501437	0.00272406	0.00238617	-0.00210792	0.000142445	-0.000969451
4.35268	1689	5376	7157	88336	105120	79712	74240	174528		4.3525	1962	29624	0.00377777	0.0050134	0.00272027	0.00238802	-0.00210493	0.000140045	-0.00097129
4.35475	2833	5522	8476	79328	100592	79904	76448	162368		4.35457	1988	32864	0.00377853	0.00501194	0.00271696	0.00238729	-0.00210119	0.000135481	-0.000974044
4.35682	3274	5636	6373	76304	88224	78448	74304	147456		4.35663	2014	31176	0.00378022	0.00500872	0.00271265	0.0023856	-0.00209484	0.000132326	-0.00097995
4.35888	4149	5582	6546	72928	85824	77264	69584	133056		4.3587	1981	31952	0.00378229	0.00500679	0.00270729	0.00238562	-0.00208997	0.000131031	-0.000981335
4.36095	6206	5174	6968	77600	88768	77088	72640	120000		4.36077	1823	32740	0.00378302	0.00500554	0.00270505	0.00238188	-0.00208759	0.000131336	-0.000983451
4.36302	7298	4150	6450	70144	81440	68464	69424	107456		4.36283	1703	28432	0.00378645	0.00500686	0.00270392	0.00237779	-0.00208717	0.000135806	-0.000987562
4.36508	9328	4051	5944	66240	81200	71136	70064	91920		4.3649	1583	26844	0.00378876	0.00500468	0.0027019	0.00237668	-0.00208564	0.000139712	-0.000990453
4.36715	12864	4040.5	6514	69136	82576	68512	71200	75184		4.36697	922	26828	0.00378893	0.00500426	0.00270409	0.00238064	-0.00208585	0.000141947	-0.000989158
4.36922	19824	3483.5	5185	62304	88256	67696	64176	57280		4.36903	2440	21952	0.00378568	0.00500447	0.00270729	0.00238162	-0.00208399	0.000140887	-0.000991653
4.37128	31448	4102	4645	65056	89232	66896	67888	57296		4.3711	2625	22932	0.0037841	0.00500638	0.00270743	0.0023839	-0.00208397	0.000139122	-0.000994923
4.37335	44016	3794	3953	56688	77200	73216	71600	48080		4.37315	2342	17524	0.00377949	0.00500774	0.0027087	0.00238315	-0.00208023	0.000130957	-0.000998668
4.3754	58416	3479.5	5164	62976	87168	85488	77472	33776		4.37522	709	15140	0.00377234	0.00501115	0.00270936	0.00238018	-0.00208133	0.000125922	-0.00100168
4.37747	76016	3186.5	5174	59456	88256	83568	88432	31976		4.37728	1928	14896	0.00377006	0.005014	0.00270776	0.00236934	-0.00208063	0.000122957	-0.00100787
4.37953	93680	4358	5599	58384	86080	95344	95968	26524		4.37935	1291	12420	0.0037707	0.00501477	0.00270376	0.00236047	-0.0020835	0.000121122	-0.0010107
4.3816	117824	3962.5	6175	62320	84336	92848	99728	23788		4.38142	2375	11292	0.00377246	0.00501303	0.00270178	0.00235215	-0.00208543	0.000121992	-0.00100922
4.38367	142400	3578.5	3197	60336	69296	102288	98672	20600		4.38348	2247	13848	0.0037775	0.00501061	0.00269632	0.00235121	-0.00209317	0.000126722	-0.00100771
4.38573	160384	4238	5709	56128	72784	104160	101520	20156		4.38555	2884	9200	0.00378321	0.00500661	0.0026938	0.00234883	-0.00210084	0.000131077	-0.00100731
4.3878	183168	3186.5	4540	60336	70080	102048	104368	19388		4.38762	1943	8248	0.0037837	0.00500369	0.00268987	0.00234996	-0.00210667	0.000133641	-0.00100552
4.38987	180672	3273	4761	55536	67072	92176	104384	17368		4.38968	1599	9224	0.00378302	0.0050011	0.00268718	0.00235125	-0.00211124	0.000137617	-0.00100552
4.39193	183488	3484	4506	57456	60688	96672	111216	17296		4.39175	2307	8432	0.00378034	0.00500081	0.00268591	0.00235073	-0.0021151	0.000140652	-0.0010079
4.394	180800	3225	5424	56000	58352	91728	110512	17640		4.39382	2341	8436	0.00377638	0.00499914	0.00269283	0.0023436	-0.0021151	0.000137262	-0.00100907
4.39607	178112	2972	5822	49152	44544	79744	95568	17724		4.39588	2376	8732	0.00377438	0.00499971	0.00269751	0.0023396	-0.00211376	0.000133403	-0.00101131
4.39813	165632	3257	3908	53008	41504	72352	88864	17396		4.39793	2333	6974	0.0037732	0.0050003	0.00270391	0.00233843	-0.00211456	0.000131167	-0.00101088
4.4002	150848	2592.5	4760	55072	40672	67936	79808	17452		4.4	2290	7298	0.00377095	0.00500039	0.00270958	0.00233568	-0.00211439	0.000127567	-0.00100662
4.40227	128192	2322.5	3766	58112	38288	64464	71952	17504		4.40207	2336	7877	0.0037693	0.0050003	0.00271294	0.00233669	-0.00211143	0.000121473	-0.00100394
4.40432	114192	1976.5	3807	56896	33856	46000	61552	19316		4.40413	2383	7717	0.00376726	0.00500037	0.00270916	0.00234262	-0.00211039	0.000122108	-0.00100041
4.40638	97392	2582	3847	56656	37776	44624	59840	19404		4.4062	1351	7558	0.00376425	0.0049978	0.00270304	0.00234612	-0.00211157	0.000121023	-0.000995443
4.40845	73664	2587	2872	56480	33408	38400	43376	17672		4.40827	1078	7023	0.00376328	0.0049954	0.00269805	0.00234692	-0.00211192	0.000122623	-0.000991443
4.41052	62320	2799.5	3967	50176	29856	35536	44160	21960		4.41033	1837	9924	0.00376387	0.0049931	0.00269401	0.00234728	-0.00211378	0.000123588	-0.000992948
4.41258	49136	3087.5	4253	52848	27968	30480	37296	23668		4.4124	2568	10896	0.00376641	0.00499051	0.00269133	0.0023449	-0.00211917	0.000127613	-0.000992478
4.41465	39632	1598.5	3550	49936	28176	31992	36176	27472		4.41447	3086	10680	0.00376876	0.00498745	0.00268949	0.00234092	-0.00212524	0.000126767	-0.000992948
4.41672	31964	2854.5	3718	52864	26760	25932	30152	28444		4.41653	1546	10696	0.00376961	0.00498642	0.00268799	0.00233728	-0.00212827	0.000129287	-0.000997394
4.41878	26856	2270	4091	52944	24564	24400	30412	38016		4.4186	1828	9676	0.00377085	0.00498456	0.00268521	0.0023341	-0.00213119	0.000128887	-0.00100483
4.42085	23692	2380.5	3765	53024	26548	22852	25200	54128		4.42067	1853	11560	0.00377121	0.0049846	0.00268484	0.00233401	-0.00213521	0.000128792	-0.00100949
4.42292	16716	2253	3440	56608	26776	21400	23440	58992		4.42272	2212	10996	0.00376633	0.00498211	0.00268213	0.00233509	-0.00213639	0.000130838	-0.00101808
4.42498	15584	2712	3801	57568	27004	19208	24332	74976		4.42478	2130	12740	0.00376356	0.004983	0.00268413	0.00233467	-0.00213373	0.000134483	-0.0010257
4.42705	10736	2911	2295	57920	24464	21448	23864	98592		4.42685	2048	13128	0.00376363	0.00498458	0.00268658	0.00233594	-0.00213013	0.000135423	-0.00103048
4.42912	10056	1954	4246	56880	23988	19592	22328	126976		4.42892	1578	15960	0.00376267	0.00498674	0.00269029	0.00233921	-0.00212629	0.000135023	-0.00102945
4.43118	8944	2380	4542	54864	21544	19872	21508	160064		4.43098	2481	19428	0.00376143	0.0049878	0.00269001	0.00234022	-0.00211862	0.000133378	-0.00102872
4.43325	7235	1883	2859	51600	23760	17416	20320	192960		4.43305	1433	20648	0.00376905	0.00499234	0.00269353	0.00234222	-0.00211382	0.000126557	-0.00102366
4.4353	5300	1903.5	3273	56640	21732	18588	20128	214656		4.43512	1273	30040	0.00377421	0.00499364	0.00269739	0.00234608	-0.00211159	0.000119596	-0.00101935
4.43737	6859	1923.5	2897	56160	22776	16096	23128	242880		4.43718	1656	33376	0.00377792	0.00499303	0.00269814	0.00234791	-0.00211359	0.00011301	-0.00101653
4.43943	5144	1436	2677	50992	21904	18864	17612	259328		4.43925	2037	37840	0.00378604	0.00499103	0.00269828	0.00235083	-0.00211679	0.00011153	-0.00101549
4.4415	5257	1983.5	2881	50816	21648	19180	20488	288512		4.44132	2418	47696	0.00379281	0.00499176	0.00270033	0.00235304	-0.00212248	0.00011346	-0.00101375
4.44357	4411	2126.5	3020	50800	24236	18372	18784	272064		4.44338	2329	50208	0.00379058	0.00498919	0.00269668	0.00235445	-0.00212792	0.00011619	-0.00101258
4.44563	3890	1775	3159	47712	23480	19512	16240	277056		4.44545	2240	60624	0.00378742	0.00498813	0.00268991	0.00235313	-0.00213222	0.000118755	-0.00101048
4.4477	4974	1859	2327	49248	23152	18540	17804	266816		4.44752	1554	66208	0.00378135	0.00498825	0.0026864	0.00235431	-0.00213203	0.000123555	-0.00101018
4.44977	4107	2045.5	3895	49792	26504	19336	16712	255936		4.44957	1708	66976	0.00377168	0.00498872	0.00268043	0.0023525	-0.00212949	0.00012753	-0.00100907
4.45183	4540	1882.5	3377	46304	27420	18924	19204	215616		4.45163	1863	70992	0.00376425	0.00498705	0.00267612	0.00235189	-0.00212556	0.000128235	-0.00100877
4.4539	3699	1720	2795	46480	26956	21648	19364	189632		4.4537	1895	67872	0.00376098	0.00498773	0.00267457	0.00234855	-0.00212015	0.000132021	-0.00101145
4.45597	2949	1900.5	3012	50432	30080	21044	17100	160768		4.45577	1761	64752	0.00376011	0.00498592	0.00267226	0.00234834	-0.00211378	0.000134891	-0.00101361
4.45803	3710	1147.5	3230	46672	35632	19844	19540	151104		4.45783	1138	64656	0.00376321	0.00498517	0.00266803	0.00234302	-0.0021139	0.000134677	-0.00101222
4.4601	2209	2123	2877	42688	34288	26588	19712	128528		4.4599	1710	56720	0.00376641	0.00498619	0.00266605	0.00233789	-0.00211519	0.000135147	-0.00101213
4.46217	2318	2271	2631	47760	42688	26448	20140	92736		4.46197	2074	60592	0.00376695	0.00498727	0.00266182	0.0023326	-0.00211531	0.000136227	-0.00101189
4.46423	1986	1429.5	2932	46528	45296	29060	20028	75632		4.46403	1755	55760	0.00376707	0.00498878	0.00265864	0.00232895	-0.002117	0.000134603	-0.00100855
4.46628	1780	1636.5	2517	41056	41680	31100	25300	68720		4.4661	2034	56864	0.00376777	0.00499285	0.00265808	0.00232337	-0.0021211	0.000135988	-0.00100789
4.46835	1575	1448.5	3213	41984	43616	35296	28224	52064		4.46817	2313	53904	0.00376683	0.0049948	0.0026569	0.00232184	-0.0021191	0.000139399	-0.00100935
4.47042	2166	1338.5	1598	47792	44800	40896	29148	45328		4.47023	2426	40032	0.00376354	0.00499555	0.0026558	0.0023222	-0.00211637	0.000140479	-0.00100954
4.47248	2234	1440.5	2366	44944	50640	43728	32564	36448		4.4723	1376	38016	0.0037637	0.0049962	0.00265855	0.00232196	-0.00211602	0.000141444	-0.00100858
4.47455	2302	1510	3044	41904	51360	51296	36144	29832		4.47435	1935	34512	0.00376323	0.00499467	0.00266041	0.00232297	-0.00211413	0.000144269	-0.00100813
4.47662	2073	1579.5	2566	41824	49456	47616	35936	22720		4.47642	1749	29220	0.00376323	0.00499517	0.00266227	0.00232565	-0.00211128	0.000146528	-0.00100672
4.47868	1844	1163.5	2396	41984	50704	48064	37184	22504		4.47848	2259	27104	0.00376417	0.00499818	0.00266754	0.00232516	-0.00211036	0.000145918	-0.00100482
4.48075	2265	1947.5	3433	44832	51968	49392	38704	18612		4.48055	2174	25344	0.00376674	0.00500277	0.00267384	0.00232527	-0.00211191	0.000144178	-0.00100472
4.48282	2686	1688.5	3804	36256	45104	47888	42992	16120		4.48262	2263	19280	0.00376907	0.00500868	0.00267695	0.00232401	-0.00211266	0.000143708	-0.0010046
4.48488	2627	1397.5	2153	37600	44224	46624	41328	15140		4.48468	1656	21240	0.0037686	0.00501471	0.0026801	0.0023221	-0.00211546	0.000141968	-0.00100121
4.48695	2294	1506	3533	41984	39840	39904	39664	14332		4.48675	1167	19952	0.00376646	0.00501744	0.0026838	0.00231772	-0.00211819	0.000138673	-0.000998082
4.48902	2544	1615	3028	37136	35184	40112	38640	14412		4.48882	1765	21060	0.00376265	0.00501565	0.00268425	0.00231638	-0.00212052	0.000138203	-0.000994907
4.49108	2595	1438.5	2131	39824	37872	40544	37920	12020		4.49088	2111	17076	0.00375747	0.00501268	0.00268053	0.00231624	-0.00212161	0.000139332	-0.000990791
4.49315	1469	1315.5	2966	39280	35488	34848	34464	12272		4.49295	2156	17240	0.00375397	0.00500682	0.00268049	0.00231655	-0.00212236	0.000138227	-0.000986795
4.49522	1313	1466	2035	38944	34976	32040	32640	10632		4.49502	2229	18620	0.00375336	0.00500242	0.00267856	0.00231707	-0.00212248	0.000139852	-0.000986444
4.49727	2174	1258.5	2903	38816	29188	27180	32912	10360		4.49708	2178	17280	0.00375289	0.00499908	0.00267628	0.00231954	-0.00212462	0.000139642	-0.000989974
4.49933	1687	1606.5	3244	38656	24720	30880	25048	10924		4.49915	2127	19568	0.00375268	0.00499925	0.00267905	0.00232057	-0.00212662	0.000138631	-0.00098962
4.5014	1746	799	2191	39920	24852	24400	25496	11472		4.50122	2408	20896	0.0037539	0.00500212	0.00268399	0.00231847	-0.00212843	0.000138821	-0.000990746
4.50347	2033	1183	2756	39936	23252	23760	22536	7770		4.50327	2689	22224	0.00375291	0.00500807	0.00268423	0.00231843	-0.00213191	0.000140281	-0.000995612
4.50553	1985	1522	3177	39936	22696	19388	24460	10012		4.50533	2886	20144	0.00375129	0.00501035	0.00268752	0.00231824	-0.00213537	0.000140091	-0.00100163
4.5076	2064	1283	1767	40032	21508	18720	22116	7764		4.5074	3082	23336	0.00375416	0.00501411	0.00268933	0.00231737	-0.00213537	0.000142491	-0.00100281
4.50967	985	1198	1928	40448	24084	21460	25664	7249		4.50947	3000	35440	0.0037567	0.00501592	0.00268726	0.00231594	-0.00213666	0.000142961	-0.001009
4.51173	1709	1716.5	2552	40864	23128	21108	20020	8696		4.51153	2275	39248	0.00375846	0.00501295	0.00268646	0.00231657	-0.00213688	0.000143901	-0.00101241
4.5138	2001	1902	2379	38976	19196	21568	22740	6954		4.5136	3308	41680	0.00376251	0.00500921	0.00268489	0.00231589	-0.00213639	0.000142182	-0.00100893
4.51587	1447	1076.5	2036	41232	24656	17604	20996	8047		4.51567	2523	50512	0.00376327	0.00500564	0.00268225	0.00231518	-0.0021378	0.000139947	-0.00100345
4.51793	1583	1766.5	2571	36320	25232	20928	18316	7379		4.51773	3172	61136	0.00376096	0.00500091	0.00268131	0.00231353	-0.00213952	0.000139638	-0.00100089
4.52	1653	1514	2367	35952	23884	16536	18580	8588		4.5198	2775	68592	0.00375969	0.00499781	0.00268225	0.00231261	-0.00213992	0.000141048	-0.000998907
4.52207	1367	1065.5	3124	35584	21904	18268	17572	10412		4.52187	3181	89168	0.003758	0.0049955	0.00268065	0.00230962	-0.00214317	0.000140553	-0.00100053
4.52413	1401	1483	3684	38432	22848	16376	17604	10540		4.52393	2892	118000	0.00375411	0.00499044	0.00268317	0.002308	-0.00214331	0.000142908	-0.00100817
4.5262	1435	1017.5	1422	39552	22216	16732	17132	8416		4.526	2603	152768	0.00375169	0.00498915	0.00268827	0.00230595	-0.0021423	0.000148178	-0.00101384
4.52825	1439	1451.5	1935	37936	21664	17092	18916	9168		4.52805	3034	182208	0.00375176	0.00498703	0.00269001	0.00230518	-0.00214119	0.000147097	-0.00101855
4.53032	1444	1622	2364	38400	21964	17408	18964	8424		4.53012	2168	229632	0.00375006	0.00498564	0.00269251	0.0023048	-0.00214171	0.000142652	-0.00102057
4.53238	1543	1095.5	2111	38368	21276	15852	19184	9104		4.53218	2753	299648	0.00374759	0.00498674	0.00269147	0.00230706	-0.00214185	0.000140017	-0.00101716
4.53445	1642	1378	1951	36720	20588	14296	16896	9788		4.53425	2613	409920	0.00374705	0.00499018	0.00268703	0.00231095	-0.00214364	0.000134982	-0.00101392
4.53652	1771	1588.5	1790	38560	20888	19020	16812	10392		4.53632	2674	539904	0.00374839	0.00499241	0.00267999	0.00231575	-0.00214411	0.000127477	-0.00101234
4.53858	1286	883.5	1413	38400	21192	20772	20624	10996		4.53838	2267	715520	0.00374846	0.00499514	0.00267757	0.00232062	-0.00214569	0.000123596	-0.00101159
4.54065	1481	964	1036	38224	20896	17856	19176	10436		4.54045	3667	1012736	0.00374823	0.00499761	0.0026714	0.00232551	-0.0021456	0.000120986	-0.00101251
4.54272	1290	1276	1725	37504	20600	20532	18732	9876		4.54252	3367	1284352	0.00375234	0.00499822	0.0026715	0.0023269	-0.00214265	0.000116635	-0.00101614
4.54478	1140	1189.5	2414	36768	21016	18608	16748	10588		4.54458	3341	1745408	0.00375502	0.00499596	0.00267597	0.00232963	-0.00214166	0.00011572	-0.00101804
4.54685	808	1018	2179	38752	19868	17408	18056	10932		4.54665	3041	2324480	0.00375262	0.00499201	0.0026787	0.00233227	-0.00214107	0.000117839	-0.00102155
4.54892	1462	1285.5	2831	33728	18472	15628	19368	10004		4.54872	2463	3159040	0.00375222	0.00498622	0.00267985	0.00233351	-0.00214018	0.000117109	-0.00102566
4.55098	1106	1183.5	2638	36256	20412	16952	19376	9072		4.55078	2673	4198400	0.00375236	0.00497902	0.00267917	0.00233309	-0.00214025	0.000121344	-0.00102832
4.55305	781	1562	2078	35024	18808	17884	19488	7559		4.55283	2696	5431296	0.00374999	0.00497255	0.00267762	0.00233525	-0.00214422	0.000123884	-0.00103027
4.55512	1166	1842	1931	35904	16896	17344	19652	7228		4.5549	1841	6462464	0.00374719	0.00496902	0.00267536	0.00233542	-0.00214481	0.00012506	-0.00103137
4.55718	1105	711	2011	36272	16980	16192	19620	8332		4.55697	3344	8217600	0.00374792	0.00496714	0.00267606	0.00233344	-0.00214549	0.000121905	-0.00102815
4.55923	1043	967.5	2106	35136	16220	17560	19592	7686		4.55903	2634	9572352	0.00374641	0.0049682	0.00267528	0.00233321	-0.002146	0.000123081	-0.00102648
4.5613	831	1182	2202	34000	17836	15724	17108	7037		4.5611	2753	11075580	0.00374378	0.00497213	0.00268057	0.00233401	-0.00214431	0.000118491	-0.00102641
4.56337	885	1055.5	1984	39072	18424	14900	14452	7414		4.56317	1956	13066240	0.00373945	0.00497749	0.00268377	0.00233476	-0.00214299	0.000117291	-0.00102304
4.56543	834	975.5	1767	40048	17504	13436	16208	7723		4.56523	2407	14249980	0.00373665	0.00497867	0.00268657	0.00233657	-0.002143	0.000119056	-0.00101709
4.5675	1340	895	1146	42992	16548	16736	17096	8032		4.5673	2799	15048700	0.00373528	0.00498124	0.00268801	0.00233991	-0.00214263	0.000125056	-0.00101727
4.56957	1204	706.5	1797	37376	19484	13752	13540	8012		4.56937	2037	16838660	0.00373429	0.00498439	0.00268987	0.00234189	-0.00214524	0.00013094	-0.00101379
4.57163	1067	518	2448	38512	15636	14188	14732	6785		4.57143	1458	17022980	0.00373387	0.00498322	0.00268926	0.00234495	-0.00215032	0.00014146	-0.00100668
4.5737	1033	862.5	2349	38416	17876	13360	14000	6827		4.5735	1639	16867330	0.00373549	0.00498284	0.00268768	0.00234497	-0.00215362	0.00014873	-0.0010047
4.57577	998	1207	1617	34544	18180	13648	14144	7488		4.57557	1641	16576510	0.00373829	0.00498437	0.00268107	0.00234422	-0.00215696	0.00014993	-0.00100611
4.57783	1014	1089.5	1506	33344	17120	13940	14292	7202		4.57762	1642	16547840	0.0037374	0.0049864	0.00267606	0.00234408	-0.00215788	0.00014946	-0.00100517
4.5799	1031	1415.5	2318	33632	16296	11952	13696	6915		4.57968	2087	15679490	0.00373476	0.00498647	0.0026719	0.00234337	-0.00215595	0.00014593	-0.0010067
[truncated: 1,062 more rows]

## Sheet: Fig. S21
Supplementary Fig. 21 | In vitro conversion of purified 6 (1 μM) in the presence or absence of VtlG, spinach Fd, spinach FNR, and NADPH.
[truncated: 585 more rows]

[truncated: 8 more sheets: Fig. S22, Fig. S23, Fig. S24, Fig. S25, Fig. S26c,d, Fig. S29, Fig. S31b, Supplementary Data 1]
